# Supplementary material for: Single cell transcriptome revealed tumor associated antigen (TAA) profile in lung adenocarcinoma (LUAD)
Source: Biomark Res. 2021 Jun 2;9:41. doi: 10.1186/s40364-021-00287-8 (PMC8170805; doi:10.1186/s40364-021-00287-8)
Supplement: Supplementary file 2 — Tumor-associated antigens (TAAs) expression frequency in TCGA database. [file 40364_2021_287_MOESM2_ESM.xlsx]

## Sheet: Table S1
Table S1 Tumor-associated antigens (TAAs) expression frequency in TCGA database.
Antigen.Name	TCGA_freq	TCGA_lusc_freq	TCGA_luad_freq
GPNMB	1	1	1
BTBD2	1	1	1
EZH2	1	1	1
HHAT	1	1	1
CEACAM5	0.999109	0.998175	1
CASC5	1	1	1
TTK	1	1	1
AKAP3	0.998217	0.998175	0.998258
HSPB9	0.995544	1	0.991289
DDX43	0.980392	0.987226	0.973868
DKKL1	0.974153	0.979927	0.968641
FATE1	0.970588	0.976277	0.965157
COX6B2	0.975045	0.990876	0.95993
PRAME	0.952763	0.985401	0.921603
PLAC1	0.930481	0.956204	0.905923
TDRD1	0.790553	0.69708	0.879791
ADAM29	0.712121	0.567518	0.850174
XAGE2	0.78164	0.740876	0.820557
LDHC	0.802139	0.828467	0.777003
CALR3	0.794118	0.846715	0.743902
HORMAD2	0.600713	0.456204	0.738676
BRDT	0.658645	0.583942	0.729965
CAGE1	0.798574	0.916058	0.686411
NXF2B	0.628342	0.658759	0.599303
MAGEA8	0.681818	0.771898	0.595819
MAGEA3	0.695187	0.833942	0.562718
NLRP4	0.602496	0.645985	0.560976
PAGE5	0.541889	0.560219	0.52439
MAGEA12	0.59893	0.686131	0.515679
MAGEC3	0.441176	0.363139	0.515679
TEX15	0.589127	0.673358	0.508711
MAGEC1	0.504456	0.509124	0.5
XAGE3	0.407308	0.328467	0.482578
ACTL8	0.628342	0.782847	0.480836
SSX4B	0.541889	0.620438	0.466899
CTCFL	0.559715	0.662409	0.461672
SSX4	0.532086	0.607664	0.45993
SAGE1	0.501783	0.54927	0.456446
NXF2	0.518717	0.587591	0.452962
MAGEC2	0.491979	0.543796	0.442509
MAGEA6	0.615865	0.804745	0.43554
MAGEB2	0.534759	0.667883	0.407666
MAGEA1	0.573084	0.75365	0.400697
MAGEA10	0.571301	0.75365	0.397213
CSAG2	0.52139	0.667883	0.381533
MAGEA4	0.629234	0.90146	0.369338
CTAG2	0.468806	0.587591	0.355401
CTAG1B	0.480392	0.616788	0.350174
SLCO6A1	0.511586	0.680657	0.350174
FMR1NB	0.311943	0.279197	0.343206
PAGE2	0.386809	0.434307	0.341463
LIPI	0.392157	0.448905	0.337979
CTAG1A	0.450089	0.580292	0.325784
MAGEA2B	0.447415	0.576642	0.324042
DDX53	0.266488	0.218978	0.311847
CT45A5	0.405526	0.520073	0.296167
MAGEA11	0.532086	0.784672	0.290941
MAGEA5	0.428699	0.574818	0.289199
BAGE2	0.327986	0.370438	0.287456
ADAM2	0.247772	0.215328	0.278746
CT45A3	0.343137	0.44708	0.243902
SSX1	0.311052	0.383212	0.24216
MORC1	0.312834	0.386861	0.24216
GAGE10	0.279857	0.330292	0.231707
SSX2	0.228164	0.240876	0.216028
TPTE	0.230838	0.248175	0.214286
CT45A1	0.317291	0.427007	0.212544
MAGEB6	0.384135	0.569343	0.207317
GAGE2A	0.297683	0.40146	0.198606
MAGEB1	0.210339	0.240876	0.181185
GAGE13	0.252228	0.350365	0.158537
GAGE1	0.248663	0.35219	0.149826
LUZP4	0.174688	0.20073	0.149826
MAGEA9	0.291444	0.481752	0.109756
FTHL17	0.16934	0.235401	0.106272
