# Supplementary material for: Single cell transcriptome revealed tumor associated antigen (TAA) profile in lung adenocarcinoma (LUAD)
Source: Biomark Res. 2021 Jun 2;9:41. doi: 10.1186/s40364-021-00287-8 (PMC8170805; doi:10.1186/s40364-021-00287-8)
Supplement: Supplementary file 3 — Tumor-associated antigens (TAAs) expression profiles. [file 40364_2021_287_MOESM3_ESM.xlsx]

## Sheet: Table S2
Table S2 Tumor-associated antigens (TAAs) expression profiles.
cell	sample	HHAT	GPNMB	EZH2	MAGEA3	MAGEA12	MAGEA6	BTBD2	CEACAM5	PRAME	TAA_group1	TAA_group2
AAACCTGAGCTAACAA-1_1	patient1_lesion1	0	0	0	0	0	0	1.07428	0	0	expr	BTBD2
AAAGCAATCTAACGGT-1_1	patient1_lesion1	0	0	0	0	0	0	0	2.92291	0	expr	CEACAM5
AACACGTGTATTCTCT-1_1	patient1_lesion1	0	0	0	0	0	0	0	0	0	non_expr	non_expr
AACCATGCAGCTCGAC-1_1	patient1_lesion1	0	0	0	0	0	0	0	1.06748	0	expr	CEACAM5
AACCGCGCAAGGACTG-1_1	patient1_lesion1	0	1.31821	1.31821	0	0	0	0	2.48047	0	expr	multi_expr
AACCGCGGTCGCATCG-1_1	patient1_lesion1	0	0	0	0	0	0	1.4147	1.4147	0	expr	multi_expr
AACGTTGTCCTAGAAC-1_1	patient1_lesion1	0	0	0	0	0	0	0	0	0	non_expr	non_expr
AACTCCCAGTGTCTCA-1_1	patient1_lesion1	0.668075	0	0.668075	0	0	0	0	1.34845	0	expr	multi_expr
AACTCCCTCAGCATGT-1_1	patient1_lesion1	0	0	0	0	0	0	0	2.15095	0	expr	CEACAM5
AACTCTTAGTTCGATC-1_1	patient1_lesion1	0	0	0	0	0	0	0	0	0	non_expr	non_expr
AACTCTTCATCTATGG-1_1	patient1_lesion1	0	0	0	0	0	0	0	0	0	non_expr	non_expr
AACTGGTCAACACCTA-1_1	patient1_lesion1	0	0	0	0	0	0	0	0	0	non_expr	non_expr
AAGACCTGTCTCAACA-1_1	patient1_lesion1	0	0	0	0	0	0	0	0.494696	0	expr	CEACAM5
AAGCCGCCATATACGC-1_1	patient1_lesion1	0	0	0	0	0	0	0	0	0	non_expr	non_expr
AAGGCAGAGCTAGTTC-1_1	patient1_lesion1	0	0	0	0	0	0	0	0	0	non_expr	non_expr
AAGGTTCAGCACGCCT-1_1	patient1_lesion1	0	0	0	0	0	0	0	1.79573	0	expr	CEACAM5
AATCGGTAGACACTAA-1_1	patient1_lesion1	0	0	0	0	0	0	1.09901	2.5655	0	expr	multi_expr
AATCGGTCAATGGATA-1_1	patient1_lesion1	0	0	0	0	0	0	0	0	0	non_expr	non_expr
ACACCAAAGGTACTCT-1_1	patient1_lesion1	0	0.491397	0	0	0	0	0.819426	0	0	expr	multi_expr
ACACCAACACCAGGTC-1_1	patient1_lesion1	1.32852	0	0	0	0	0	0	0	0	expr	HHAT
ACACCAAGTACAGTTC-1_1	patient1_lesion1	0	0	0	0	0	0	0	0	0	non_expr	non_expr
ACACCCTAGTGGGATC-1_1	patient1_lesion1	0	0	0	0	0	0	1.13353	1.65119	0	expr	multi_expr
ACACCCTCATAAGACA-1_1	patient1_lesion1	0	0	0	0	0	0	0	0	0	non_expr	non_expr
ACACCGGGTCCCTTGT-1_1	patient1_lesion1	0	0	0	0	0	0	0	0	0	non_expr	non_expr
ACACCGGGTGCTGTAT-1_1	patient1_lesion1	0	0	0	0	0	0	0.812461	0.812461	0	expr	multi_expr
ACACTGATCCCACTTG-1_1	patient1_lesion1	0	0	0	0	0	0	0	1.63123	0	expr	CEACAM5
ACAGCCGCATGCCACG-1_1	patient1_lesion1	0	0	0	0	0	0	0	0	0	non_expr	non_expr
ACATACGGTGACGGTA-1_1	patient1_lesion1	0	0	0.736784	0	0	0	0	0	0	expr	EZH2
ACATGGTTCCACGCAG-1_1	patient1_lesion1	0	0	0	0	0	0	0	0	0	non_expr	non_expr
ACCCACTAGAGTGAGA-1_1	patient1_lesion1	0	0	0	0	0	0	0	0	0	non_expr	non_expr
ACCGTAAGTATAGGTA-1_1	patient1_lesion1	0	0	0	0	0	0	0	0	0	non_expr	non_expr
ACCTTTAAGATACACA-1_1	patient1_lesion1	0	0	0	0	0	0	0	0	0	non_expr	non_expr
ACCTTTAGTAGGGACT-1_1	patient1_lesion1	0	0	0	0	0	0	0	0	0	non_expr	non_expr
ACGAGCCAGCCGTCGT-1_1	patient1_lesion1	0	0	0	0	0	0	0	0	0	non_expr	non_expr
ACGAGCCTCGCGGATC-1_1	patient1_lesion1	0	1.88149	0	0	0	0	0	1.33016	0	expr	multi_expr
ACGAGGAAGACCTAGG-1_1	patient1_lesion1	0	0	0	0	0	0	0	0	0	non_expr	non_expr
ACGAGGAAGAGTAATC-1_1	patient1_lesion1	0	0	0	0	0	0	0.626597	0.626597	0	expr	multi_expr
ACGAGGAAGGGAAACA-1_1	patient1_lesion1	0	0	0	0	0	0	2.02423	3.69937	0	expr	multi_expr
ACGATACTCTTTACGT-1_1	patient1_lesion1	0	0	0	0	0	0	0	0	0	non_expr	non_expr
ACGATGTAGAGGGATA-1_1	patient1_lesion1	0	0.35897	0.35897	0	0	0	0	0.622568	0	expr	multi_expr
ACGATGTGTGCACCAC-1_1	patient1_lesion1	0	0	1.16625	0	0	0	0	2.03207	0	expr	multi_expr
ACGCCAGGTCAGGACA-1_1	patient1_lesion1	0	0	0	0	0	0	0	1.69206	0	expr	CEACAM5
ACGCCGAAGCGTCAAG-1_1	patient1_lesion1	0	0	0	0	0	0	1.5151	0	0	expr	BTBD2
ACGGCCATCATCGGAT-1_1	patient1_lesion1	0	0	0	0	0	0	0	0	0	non_expr	non_expr
ACGGGCTTCTCTGTCG-1_1	patient1_lesion1	0	0	0	0	0	0	0	0	0	non_expr	non_expr
ACGGGCTTCTGCCCTA-1_1	patient1_lesion1	0	0	0	0	0	0	0	2.68266	0	expr	CEACAM5
ACGGGTCAGGGCATGT-1_1	patient1_lesion1	0	0	0	0	0	0	0	0	0	non_expr	non_expr
ACGGGTCCAGGAATGC-1_1	patient1_lesion1	0	0	0	0	0	0	0	1.4179	0	expr	CEACAM5
ACTGATGCAGGTCTCG-1_1	patient1_lesion1	0	0	0	0	0	0	0	0	0	non_expr	non_expr
ACTGATGGTCAGGACA-1_1	patient1_lesion1	0	0	0	0	0	0	0	0	0	non_expr	non_expr
ACTGATGTCGCTTGTC-1_1	patient1_lesion1	0	0	0	0	0	0	0.900015	2.41747	0	expr	multi_expr
ACTGTCCAGCCCAGCT-1_1	patient1_lesion1	0	0	0	0	0	0	0	0	0	non_expr	non_expr
ACTTGTTGTCCCTTGT-1_1	patient1_lesion1	0	0	0	0	0	0	0	0	0	non_expr	non_expr
ACTTGTTTCTGGAGCC-1_1	patient1_lesion1	0	0	0	0	0	0	0	0	0	non_expr	non_expr
ACTTTCAAGATGGCGT-1_1	patient1_lesion1	0	0	0	0	0	0	0	0.593062	0	expr	CEACAM5
ACTTTCAGTTGAGGTG-1_1	patient1_lesion1	0	0	0	0	0	0	0	0	0	non_expr	non_expr
AGAATAGTCCTTGGTC-1_1	patient1_lesion1	0	2.22269	0	0	0	0	0	0	0	expr	GPNMB
AGACGTTCAATGTAAG-1_1	patient1_lesion1	0	0	0	0	0	0	0	0	0	non_expr	non_expr
AGACGTTTCTATCCCG-1_1	patient1_lesion1	0	0	0	0	0	0	0	2.25274	0	expr	CEACAM5
AGAGCGACAGACAGGT-1_1	patient1_lesion1	0	0	0	0	0	0	2.08409	0	0	expr	BTBD2
AGAGCGACAGTGGAGT-1_1	patient1_lesion1	0	0	0	0	0	0	0	0	0	non_expr	non_expr
AGAGCTTCATTGCGGC-1_1	patient1_lesion1	0	0	0	0	0	0	0	0	0	non_expr	non_expr
AGATCTGAGTCCGTAT-1_1	patient1_lesion1	0	0	0.770837	0	0	0	0	0	0	expr	EZH2
AGATTGCGTTTAGGAA-1_1	patient1_lesion1	0	0	0	0	0	0	0	1.31581	0	expr	CEACAM5
AGCAGCCAGCGATAGC-1_1	patient1_lesion1	0	0	0	0	0	0	0	0	0	non_expr	non_expr
AGCAGCCGTCCGAGTC-1_1	patient1_lesion1	0	0	0	0	0	0	0	3.09887	0	expr	CEACAM5
AGCAGCCGTTTCGCTC-1_1	patient1_lesion1	0	0	0	0	0	0	0	0	0	non_expr	non_expr
AGCATACGTGTAACGG-1_1	patient1_lesion1	0	0	0	0	0	0	0	0	0	non_expr	non_expr
AGCATACTCGAACGGA-1_1	patient1_lesion1	0	0	0	0	0	0	0	0	0	non_expr	non_expr
AGCGGTCAGTAGGCCA-1_1	patient1_lesion1	0	0	0	0	0	0	0	0.860227	0	expr	CEACAM5
AGCGGTCTCCTAGAAC-1_1	patient1_lesion1	0	0	0	0	0	0	0	0	0	non_expr	non_expr
AGCGTATAGTTAGCGG-1_1	patient1_lesion1	0	0	0	0	0	0	0	0	0	non_expr	non_expr
AGCTCCTTCTTGTCAT-1_1	patient1_lesion1	0	0	0	0	0	0	0	0.673776	0	expr	CEACAM5
AGCTCTCTCGGCATCG-1_1	patient1_lesion1	0	0	0	0	0	0	0	0	0	non_expr	non_expr
AGCTCTCTCTCGTATT-1_1	patient1_lesion1	0	0	0	0	0	0	0	0	0	non_expr	non_expr
AGCTTGATCACCTTAT-1_1	patient1_lesion1	0	0	0	0	0	0	0	0	0	non_expr	non_expr
AGGCCACCAATCTACG-1_1	patient1_lesion1	0	0	0	0	0	0	0	0	0	non_expr	non_expr
AGGCCACGTTCTGTTT-1_1	patient1_lesion1	0	0	0	0	0	0	0.823063	0	0	expr	BTBD2
AGGCCGTAGTACGTTC-1_1	patient1_lesion1	0	0	0	0	0	0	1.60243	0	0	expr	BTBD2
AGGCCGTTCAACGAAA-1_1	patient1_lesion1	0	0	0	0	0	0	0	0	0	non_expr	non_expr
AGGGAGTGTCGTCTTC-1_1	patient1_lesion1	0	0	0	0	0	0	0	0	0	non_expr	non_expr
AGGGTGATCACGCATA-1_1	patient1_lesion1	0	0	0	0	0	0	0	0	0	non_expr	non_expr
AGGTCATAGTGTACCT-1_1	patient1_lesion1	0	0	0	0	0	0	0.703712	0	0	expr	BTBD2
AGGTCATCAGGTTTCA-1_1	patient1_lesion1	0	0	0	0	0	0	0	0	0	non_expr	non_expr
AGGTCCGCAGTGAGTG-1_1	patient1_lesion1	0	0	0	0	0	0	0	0	0	non_expr	non_expr
AGGTCCGCATGCGCAC-1_1	patient1_lesion1	0	0	0	0	0	0	0	0	0	non_expr	non_expr
AGTCTTTCACAACTGT-1_1	patient1_lesion1	0.520364	0	0	0	0	0	0	0	0	expr	HHAT
AGTGAGGAGTACGACG-1_1	patient1_lesion1	0	0	0	0	0	0	0	0.579655	0	expr	CEACAM5
AGTGAGGTCCTTCAAT-1_1	patient1_lesion1	0	0	0	0	0	0	0	0	0	non_expr	non_expr
AGTTGGTTCTCTGAGA-1_1	patient1_lesion1	0	0	0	0	0	0	0	1.01656	0	expr	CEACAM5
AGTTGGTTCTGGTATG-1_1	patient1_lesion1	0.459615	0	0	0	0	0	0	0.459615	0	expr	multi_expr
ATAACGCGTGTAATGA-1_1	patient1_lesion1	0	0	0	0	0	0	0	3.62336	0	expr	CEACAM5
ATCATCTAGACCACGA-1_1	patient1_lesion1	1.44553	0	0	0	0	0	0	2.08305	0	expr	multi_expr
ATCCGAAAGCAGGCTA-1_1	patient1_lesion1	0	0	0	0	0	0	0	0	0	non_expr	non_expr
ATCGAGTAGTCCAGGA-1_1	patient1_lesion1	0	0	0	0	0	0	0	0	0	non_expr	non_expr
ATCGAGTGTACTCAAC-1_1	patient1_lesion1	0	0	0	0	0	0	0	0	0	non_expr	non_expr
ATCTGCCGTACGCACC-1_1	patient1_lesion1	0	0	0	0	0	0	0	3.01768	0	expr	CEACAM5
ATCTGCCTCTGCTTGC-1_1	patient1_lesion1	0	0	0	0	0	0	0	2.02996	0	expr	CEACAM5
ATGCGATCAATGTAAG-1_1	patient1_lesion1	0	0	0.967082	0	0	0	0	0	0	expr	EZH2
ATGCGATGTCCAAGTT-1_1	patient1_lesion1	0	0	0	0	0	0	0	1.76832	0	expr	CEACAM5
ATGGGAGGTATAATGG-1_1	patient1_lesion1	0	0	0	0	0	0	0	0	0	non_expr	non_expr
ATGGGAGTCCTAGAAC-1_1	patient1_lesion1	0	0	0	0	0	0	0	2.39773	0	expr	CEACAM5
ATGTGTGTCATGTGGT-1_1	patient1_lesion1	0	0	0	0	0	0	0	0	0	non_expr	non_expr
ATTACTCTCAAGGCTT-1_1	patient1_lesion1	0.66161	0	0	0	0	0	0	1.33861	0	expr	multi_expr
ATTCTACAGTCAAGGC-1_1	patient1_lesion1	0	0	0	0	0	0	0	0	0	non_expr	non_expr
ATTCTACTCAGGTAAA-1_1	patient1_lesion1	0	0	0	0	0	0	0	0	0	non_expr	non_expr
ATTCTACTCTCAACTT-1_1	patient1_lesion1	0	0	0	0	0	0	0	0.82378	0	expr	CEACAM5
ATTGGACCACTTAAGC-1_1	patient1_lesion1	0	0	0	0	0	0	0.87775	1.89039	0	expr	multi_expr
ATTGGTGCATTAGCCA-1_1	patient1_lesion1	0.849973	0	0	0	0	0	0	0	0	expr	HHAT
CAACCTCCACAGACAG-1_1	patient1_lesion1	0	0	0	0	0	0	0	0	0	non_expr	non_expr
CAACCTCGTTATCACG-1_1	patient1_lesion1	0	1.06773	0	0	0	0	0	1.06773	0	expr	multi_expr
CAACCTCGTTATTCTC-1_1	patient1_lesion1	1.01443	0	0	0	0	0	0	2.08332	0	expr	multi_expr
CAAGAAAGTCAGAAGC-1_1	patient1_lesion1	0	0	0	0	0	0	0	0	0	non_expr	non_expr
CAAGAAAGTCTTCTCG-1_1	patient1_lesion1	0	0	0	0	0	0	0	1.72236	0	expr	CEACAM5
CAAGATCAGCTCTCGG-1_1	patient1_lesion1	0	0	0	0	0	0	0	0	0	non_expr	non_expr
CAAGATCAGGAGTACC-1_1	patient1_lesion1	0	0	0	0	0	0	0	1.31721	0	expr	CEACAM5
CAAGATCCAAAGCAAT-1_1	patient1_lesion1	0	0	0	0	0	0	0.955118	2.00093	0	expr	multi_expr
CAAGATCGTCAATGTC-1_1	patient1_lesion1	0	1.42269	0.717561	0	0	0	0	1.42269	0	expr	multi_expr
CAAGATCGTCCGACGT-1_1	patient1_lesion1	0	0	0	0	0	0	0	0	0	non_expr	non_expr
CAAGTTGTCGTTTAGG-1_1	patient1_lesion1	0	0	0	0	0	0	0	1.20458	0	expr	CEACAM5
CACAAACAGATGTAAC-1_1	patient1_lesion1	0	0	0	0	0	0	0	1.49724	0	expr	CEACAM5
CACAGGCTCTTCAACT-1_1	patient1_lesion1	0	0	0	0	0	0	0.966072	1.44814	0	expr	multi_expr
CACAGTACAAGTCATC-1_1	patient1_lesion1	0	0	0	0	0	0	0	0	0	non_expr	non_expr
CACAGTACATCGGGTC-1_1	patient1_lesion1	0	0	0	0	0	0	0	0	0	non_expr	non_expr
CACCACTGTACCGAGA-1_1	patient1_lesion1	0	0	0	0	0	0	0	0	0	non_expr	non_expr
CACCACTTCGGCGCAT-1_1	patient1_lesion1	0	0	0	0	0	0	0	0	0	non_expr	non_expr
CAGAATCCATGTCTCC-1_1	patient1_lesion1	0	0	0.601215	0	0	0	0	0	0	expr	EZH2
CAGAATCTCCTGCCAT-1_1	patient1_lesion1	0.876275	0	0	0	0	0	0	0	0	expr	HHAT
CAGAGAGAGATCCGAG-1_1	patient1_lesion1	0	0	0	0	0	0	0	0	0	non_expr	non_expr
CAGAGAGAGGCAATTA-1_1	patient1_lesion1	0	0	0	0	0	0	0	0	0	non_expr	non_expr
CAGCAGCAGTACGTTC-1_1	patient1_lesion1	0	0	0.605493	0	0	0	0	0	0	expr	EZH2
CAGCAGCCACACAGAG-1_1	patient1_lesion1	0	0	0	0	0	0	0	0	0	non_expr	non_expr
CAGCATATCCACGAAT-1_1	patient1_lesion1	0	0	0	0	0	0	0	0	0	non_expr	non_expr
CAGCATATCTGACCTC-1_1	patient1_lesion1	0	0	0	0	0	0	0	0	0	non_expr	non_expr
CAGCGACGTCACTGGC-1_1	patient1_lesion1	0	0	0	0	0	0	0	2.16571	0	expr	CEACAM5
CAGCGACGTCTGCAAT-1_1	patient1_lesion1	0	0	0	0	0	0	0	0	0	non_expr	non_expr
CAGCTAAAGAGTAAGG-1_1	patient1_lesion1	0	0	0	0	0	0	0	1.73608	0	expr	CEACAM5
CAGCTGGCACTTAAGC-1_1	patient1_lesion1	0	0	0	0	0	0	0	0	0	non_expr	non_expr
CAGCTGGTCTTCTGGC-1_1	patient1_lesion1	0	0	0	0	0	0	0	0	0	non_expr	non_expr
CAGGTGCTCATACGGT-1_1	patient1_lesion1	0	0	0	0	0	0	0	2.51111	0	expr	CEACAM5
CAGTAACTCGCCAGCA-1_1	patient1_lesion1	0	0	0	0	0	0	1.18705	0	0	expr	BTBD2
CAGTCCTTCTGGAGCC-1_1	patient1_lesion1	0	0	0	0	0	0	0	0	0	non_expr	non_expr
CATATGGAGTCAAGGC-1_1	patient1_lesion1	0	0	0	0	0	0	0	0	0	non_expr	non_expr
CATATGGCACAGACAG-1_1	patient1_lesion1	0	0	0	0	0	0	0	2.8205	0	expr	CEACAM5
CATATTCTCTCCGGTT-1_1	patient1_lesion1	0	0	0	0	0	0	0	0	0	non_expr	non_expr
CATCAGATCCTGCTTG-1_1	patient1_lesion1	0	0	0	0	0	0	0	0	0	non_expr	non_expr
CATCGAATCAATCTCT-1_1	patient1_lesion1	0	0	0.853208	0	0	0	0	0	0	expr	EZH2
CATGACAGTTGTGGCC-1_1	patient1_lesion1	0	0	0	0	0	0	0	0	0	non_expr	non_expr
CATGCCTGTAAGAGAG-1_1	patient1_lesion1	0	0	0	0	0	0	0	1.37368	0	expr	CEACAM5
CATGGCGAGTCCGTAT-1_1	patient1_lesion1	0	0	0	0	0	0	0	0	0	non_expr	non_expr
CATTATCGTCCAGTAT-1_1	patient1_lesion1	0	0	0	0	0	0	0	0	0	non_expr	non_expr
CATTATCGTTACCAGT-1_1	patient1_lesion1	0	0	0	0	0	0	0	0	0	non_expr	non_expr
CATTCGCGTTCAGCGC-1_1	patient1_lesion1	0	0	0	0	0	0	0	0	0	non_expr	non_expr
CCAATCCCAACAACCT-1_1	patient1_lesion1	0	0	0	0	0	0	0	0	0	non_expr	non_expr
CCAATCCCAACGCACC-1_1	patient1_lesion1	0	0	0.907796	0	0	0	0	0	0	expr	EZH2
CCAATCCTCTCTTATG-1_1	patient1_lesion1	0	0	0	0	0	0	0	0	0	non_expr	non_expr
CCACCTATCCCTCAGT-1_1	patient1_lesion1	0	0	0	0	0	0	1.74695	0	0	expr	BTBD2
CCACCTATCCCTTGTG-1_1	patient1_lesion1	0	0	0	0	0	0	0	0	0	non_expr	non_expr
CCACTACAGATAGCAT-1_1	patient1_lesion1	0	0	0	0	0	0	0	1.61781	0	expr	CEACAM5
CCACTACCACACATGT-1_1	patient1_lesion1	0	0	0	0	0	0	0	0	0	non_expr	non_expr
CCATTCGCACCCATTC-1_1	patient1_lesion1	0	0	0	0	0	0	0	2.74669	0	expr	CEACAM5
CCATTCGCATGATCCA-1_1	patient1_lesion1	0	0	0	0	0	0	0	0	0	non_expr	non_expr
CCGTACTCATGCCTTC-1_1	patient1_lesion1	0	0	0	0	0	0	0	2.32464	0	expr	CEACAM5
CCGTACTTCAACGCTA-1_1	patient1_lesion1	0	0	0	0	0	0	0	0	0	non_expr	non_expr
CCGTGGAAGAATAGGG-1_1	patient1_lesion1	0	0	0	0	0	0	0	0	0	non_expr	non_expr
CCGTGGAGTTGCGCAC-1_1	patient1_lesion1	0	0	0	0	0	0	1.31481	2.47622	0	expr	multi_expr
CCTAAAGCAATCTACG-1_1	patient1_lesion1	0	0	0.843884	0	0	0	0	0	0	expr	EZH2
CCTAAAGGTAAAGGAG-1_1	patient1_lesion1	0	0	0	0	0	0	0	2.34279	0	expr	CEACAM5
CCTATTACATGCAACT-1_1	patient1_lesion1	0	0	0	0	0	0	0	0	0	non_expr	non_expr
CCTATTATCGCCAGCA-1_1	patient1_lesion1	0	0	0	0	0	0	0	1.03282	0	expr	CEACAM5
CCTCTGATCTAACTCT-1_1	patient1_lesion1	0	0	0	0	0	0	0	0	0	non_expr	non_expr
CCTTACGAGCTGAAAT-1_1	patient1_lesion1	0	0	0	0	0	0	0	0	0	non_expr	non_expr
CCTTACGCAACAACCT-1_1	patient1_lesion1	0	0	0	0	0	0	0	1.61846	0	expr	CEACAM5
CCTTACGCACTCGACG-1_1	patient1_lesion1	0	0	0	0	0	0	0	0	0	non_expr	non_expr
CCTTCGATCTTTAGTC-1_1	patient1_lesion1	0	0	0	0	0	0	0	0	0	non_expr	non_expr
CCTTTCTAGATCGGGT-1_1	patient1_lesion1	0	0	0	0	0	0	0	0	0	non_expr	non_expr
CCTTTCTGTAGTAGTA-1_1	patient1_lesion1	0	0	0	0	0	0	0	0	0	non_expr	non_expr
CCTTTCTGTTAAAGTG-1_1	patient1_lesion1	0	0	0	0	0	0	0.999107	0	0	expr	BTBD2
CGAACATTCTGTCTAT-1_1	patient1_lesion1	0	0	0	0	0	0	0	2.29702	0	expr	CEACAM5
CGACCTTAGCATCATC-1_1	patient1_lesion1	1.28891	0	0	0	0	0	0	1.28891	0	expr	multi_expr
CGACCTTCACTTAAGC-1_1	patient1_lesion1	0	0	0	0	0	0	0	0	0	non_expr	non_expr
CGACCTTGTCTTCGTC-1_1	patient1_lesion1	0	0	0	0	0	0	0	0	0	non_expr	non_expr
CGACTTCGTCGCCATG-1_1	patient1_lesion1	0	0	0	0	0	0	0	0	0	non_expr	non_expr
CGAGCACGTCTTGATG-1_1	patient1_lesion1	0	0	0	0	0	0	0	0	0	non_expr	non_expr
CGAGCCAGTGCAGACA-1_1	patient1_lesion1	0	0	0	0	0	0	0.731822	0	0	expr	BTBD2
CGATGGCGTCCCTTGT-1_1	patient1_lesion1	0	0	0	0	0	0	0	0	0	non_expr	non_expr
CGATGTAAGGTGGGTT-1_1	patient1_lesion1	0	0	0	0	0	0	0	0	0	non_expr	non_expr
CGATGTAGTTGAGGTG-1_1	patient1_lesion1	0	0	0	0	0	0	0	0	0	non_expr	non_expr
CGCCAAGAGTCTTGCA-1_1	patient1_lesion1	0	0	0	0	0	0	0	0	0	non_expr	non_expr
CGCCAAGCAACGATCT-1_1	patient1_lesion1	0	0.469681	0	0	0	0	0.469681	1.38565	0	expr	multi_expr
CGCGGTAGTGATAAAC-1_1	patient1_lesion1	0	0	0	0	0	0	1.55893	0	0	expr	BTBD2
CGCGGTATCTATGTGG-1_1	patient1_lesion1	0	0	0	0	0	0	0	0	0	non_expr	non_expr
CGCTGGACAGTGGAGT-1_1	patient1_lesion1	0	0	0	0	0	0	0	1.77896	0	expr	CEACAM5
CGCTGGATCCTTAATC-1_1	patient1_lesion1	0	0	0	0	0	0	0	1.61619	0	expr	CEACAM5
CGCTTCACAGACGCCT-1_1	patient1_lesion1	0	0	0	0	0	0	0.939842	2.33771	0	expr	multi_expr
CGCTTCACAGATAATG-1_1	patient1_lesion1	0	0	0	0	0	0	0.820421	0.820421	0	expr	multi_expr
CGGACACCAGCCTGTG-1_1	patient1_lesion1	0	0	0	0	0	0	0.969107	0	0	expr	BTBD2
CGGACACTCCAAAGTC-1_1	patient1_lesion1	0	0	0	0	0	0	0	2.70859	0	expr	CEACAM5
CGGACGTGTACGCACC-1_1	patient1_lesion1	0	0	0	0	0	0	0	1.12125	0	expr	CEACAM5
CGGACTGTCTACTTAC-1_1	patient1_lesion1	1.41118	0	0	0	0	0	0	0	0	expr	HHAT
CGGAGTCCAAGTTAAG-1_1	patient1_lesion1	0	0	0	0	0	0	0	0	0	non_expr	non_expr
CGGAGTCCACGGTAAG-1_1	patient1_lesion1	0	0	0	0	0	0	1.57302	0	0	expr	BTBD2
CGGTTAACACCAGTTA-1_1	patient1_lesion1	0	0	0	0	0	0	0	0	0	non_expr	non_expr
CGGTTAACAGCTGCAC-1_1	patient1_lesion1	0	0	0	0	0	0	0	0	0	non_expr	non_expr
CGTCACTGTCCGTTAA-1_1	patient1_lesion1	0	0	0	0	0	0	0.834625	0	0	expr	BTBD2
CGTCACTGTGCAACTT-1_1	patient1_lesion1	0	0	1.17084	0	0	0	0	2.66362	0	expr	multi_expr
CGTCAGGTCGCTTGTC-1_1	patient1_lesion1	0	0	0	0	0	0	0	0	0	non_expr	non_expr
CGTGTAACATCTGGTA-1_1	patient1_lesion1	0	0	0	0	0	0	0	0	0	non_expr	non_expr
CGTGTCTCACCAGTTA-1_1	patient1_lesion1	0	0	0	0	0	0	0	0	0	non_expr	non_expr
CGTTAGAGTCCAAGTT-1_1	patient1_lesion1	0	0	0	0	0	0	0	0	0	non_expr	non_expr
CGTTAGATCGTTACAG-1_1	patient1_lesion1	0	0	0	0	0	0	0	0	0	non_expr	non_expr
CGTTCTGCAAATACAG-1_1	patient1_lesion1	0	0	0.535302	0	0	0	0	0	0	expr	EZH2
CGTTCTGTCGGTTAAC-1_1	patient1_lesion1	0	0	0	0	0	0	0	0	0	non_expr	non_expr
CGTTCTGTCTTACCGC-1_1	patient1_lesion1	0	0	0	0	0	0	0	0	0	non_expr	non_expr
CGTTGGGAGCTGCGAA-1_1	patient1_lesion1	0	0	0	0	0	0	0	1.7986	0	expr	CEACAM5
CTAAGACCAGTGACAG-1_1	patient1_lesion1	0	0	0	0	0	0	0	0	0	non_expr	non_expr
CTAATGGTCACCGTAA-1_1	patient1_lesion1	0	0	0	0	0	0	0	0	0	non_expr	non_expr
CTACACCTCCAAACAC-1_1	patient1_lesion1	0	0	0	0	0	0	0.708127	1.6333	0	expr	multi_expr
CTACACCTCGTCTGCT-1_1	patient1_lesion1	0.347842	0	0.347842	0	0	0	0.605417	1.36406	0	expr	multi_expr
CTAGAGTAGCGATATA-1_1	patient1_lesion1	0	0	0	0	0	0	0	0	0	non_expr	non_expr
CTAGAGTCAGCTGGCT-1_1	patient1_lesion1	0	0	0	0	0	0	1.1997	0	0	expr	BTBD2
CTAGCCTAGTTCGCAT-1_1	patient1_lesion1	0	0	0	0	0	0	0	1.36341	0	expr	CEACAM5
CTAGCCTCAGCTTCGG-1_1	patient1_lesion1	0	0	0	0	0	0	0	0	0	non_expr	non_expr
CTAGCCTTCCGTAGGC-1_1	patient1_lesion1	0	0	0	0	0	0	0	1.01267	0	expr	CEACAM5
CTAGTGAAGGGATGGG-1_1	patient1_lesion1	0	0	0	0	0	0	1.01208	1.01208	0	expr	multi_expr
CTCACACTCTGCAAGT-1_1	patient1_lesion1	0	0	0	0	0	0	0	1.26907	0	expr	CEACAM5
CTCACACTCTGCGGCA-1_1	patient1_lesion1	0	0	0.669654	0	0	0	0	1.06716	0	expr	multi_expr
CTCAGAATCATCGATG-1_1	patient1_lesion1	0	0	0	0	0	0	0	0	0	non_expr	non_expr
CTCCTAGGTGATAAGT-1_1	patient1_lesion1	0	0	0	0	0	0	0	0	0	non_expr	non_expr
CTCGAAAGTTGGTTTG-1_1	patient1_lesion1	0	0	0	0	0	0	0	0.999323	0	expr	CEACAM5
CTCGGAGTCGTTACAG-1_1	patient1_lesion1	0	0	0	0	0	0	0	0	0	non_expr	non_expr
CTCGGGACAGTATAAG-1_1	patient1_lesion1	0	0	0	0	0	0	0	0	0	non_expr	non_expr
CTCGTACCATTCTCAT-1_1	patient1_lesion1	1.63521	0	0	0	0	0	0	0	0	expr	HHAT
CTCGTCAAGACTTTCG-1_1	patient1_lesion1	0	0	0	0	0	0	0	0	0	non_expr	non_expr
CTCTAATTCTAGAGTC-1_1	patient1_lesion1	0	0	0	0	0	0	0	0	0	non_expr	non_expr
CTCTACGCAAGCTGAG-1_1	patient1_lesion1	0	0	0	0	0	0	0	0	0	non_expr	non_expr
CTCTACGTCATTTGGG-1_1	patient1_lesion1	0	0	0	0	0	0	2.20652	0	0	expr	BTBD2
CTCTGGTCACCTTGTC-1_1	patient1_lesion1	0	0	0	0	0	0	0	2.61905	0	expr	CEACAM5
CTCTGGTTCATGGTCA-1_1	patient1_lesion1	0	0	0	0	0	0	0	2.23807	0	expr	CEACAM5
CTGAAACTCGGTCCGA-1_1	patient1_lesion1	0	0	0	0	0	0	0	0.859992	0	expr	CEACAM5
CTGAAGTGTCTTGTCC-1_1	patient1_lesion1	0	0	0	0	0	0	0	0	0	non_expr	non_expr
CTGATCCAGGACAGCT-1_1	patient1_lesion1	0	0	0	0	0	0	0	0	0	non_expr	non_expr
CTGCGGACACCAGGCT-1_1	patient1_lesion1	0	0.568512	0	0	0	0	0	1.57447	0	expr	multi_expr
CTGCGGAGTTCTGGTA-1_1	patient1_lesion1	0	0	0.363094	0	0	0	0	1.15966	0	expr	multi_expr
CTGCTGTTCTTAGAGC-1_1	patient1_lesion1	0	0	0	0	0	0	0	0	0	non_expr	non_expr
CTGGTCTGTGACGGTA-1_1	patient1_lesion1	0	0	0.879148	0	0	0	0	1.33965	0	expr	multi_expr
CTGTTTAGTTCGCGAC-1_1	patient1_lesion1	0	0	0	0	0	0	0	0	0	non_expr	non_expr
CTGTTTATCGAATGGG-1_1	patient1_lesion1	0	0	0	0	0	0	0	0	0	non_expr	non_expr
CTTAACTAGAATAGGG-1_1	patient1_lesion1	0	0	0	0	0	0	1.22279	1.7567	0	expr	multi_expr
CTTAACTAGAGACGAA-1_1	patient1_lesion1	0	0	0.820991	0	0	0	0	1.80681	0	expr	multi_expr
CTTACCGCATGTAAGA-1_1	patient1_lesion1	0	0	0	0	0	0	0	0	0	non_expr	non_expr
CTTCTCTGTCTAGCGC-1_1	patient1_lesion1	0	0	0	0	0	0	0.795349	0.795349	0	expr	multi_expr
CTTCTCTGTTTGTGTG-1_1	patient1_lesion1	0	1.19411	0.32457	0	0	0	0	2.35952	0	expr	multi_expr
CTTGGCTAGTAGCGGT-1_1	patient1_lesion1	0	0	0	0	0	0	0	0	0	non_expr	non_expr
CTTTGCGTCGCAAACT-1_1	patient1_lesion1	0	0	0	0	0	0	0	0	0	non_expr	non_expr
GAACATCAGAGGTACC-1_1	patient1_lesion1	0	0	0	0	0	0	0	0	0	non_expr	non_expr
GAACATCGTTCCAACA-1_1	patient1_lesion1	0	0	0	0	0	0	0.516953	0.516953	0	expr	multi_expr
GAACATCTCTTGCCGT-1_1	patient1_lesion1	0	0	0	0	0	0	0	1.92545	0	expr	CEACAM5
GAACGGAAGCGATATA-1_1	patient1_lesion1	0	0	0	0	0	0	0	0	0	non_expr	non_expr
GAATAAGTCTCACATT-1_1	patient1_lesion1	0	0	0	0	0	0	0	1.57704	0	expr	CEACAM5
GAATGAACACCCTATC-1_1	patient1_lesion1	0	0	0	0	0	0	0	0	0	non_expr	non_expr
GACACGCGTACTCGCG-1_1	patient1_lesion1	0	0	0	0	0	0	2.23732	0	0	expr	BTBD2
GACAGAGGTAGCCTAT-1_1	patient1_lesion1	0	0	0	0	0	0	0	0	0	non_expr	non_expr
GACCAATCACCGGAAA-1_1	patient1_lesion1	0	0	0	0	0	0	0	1.39544	0	expr	CEACAM5
GACCAATCATAGTAAG-1_1	patient1_lesion1	0	0	0	0	0	0	0	1.25169	0	expr	CEACAM5
GACCAATTCTCGTATT-1_1	patient1_lesion1	0	0	0	0	0	0	0	0	0	non_expr	non_expr
GACCTGGCACGCGAAA-1_1	patient1_lesion1	0	0	0	0	0	0	0.86307	0	0	expr	BTBD2
GACCTGGGTGAGCGAT-1_1	patient1_lesion1	0	0	0	0	0	0	0	0	0	non_expr	non_expr
GACCTGGGTTCCCGAG-1_1	patient1_lesion1	0	0	0.300572	0	0	0	0.300572	2.16492	0	expr	multi_expr
GACGTGCAGTGGGATC-1_1	patient1_lesion1	0	0	0	0	0	0	0	2.34677	0	expr	CEACAM5
GACGTTACAGGATTGG-1_1	patient1_lesion1	0	0	0	0	0	0	1.07365	0	0	expr	BTBD2
GACGTTATCTCTTGAT-1_1	patient1_lesion1	0	0	0	0	0	0	0	0	0	non_expr	non_expr
GACTAACCAGGTCTCG-1_1	patient1_lesion1	0	0	0	0	0	0	0	0	0	non_expr	non_expr
GACTACAGTGGTACAG-1_1	patient1_lesion1	0	0	0	0	0	0	0	0	0	non_expr	non_expr
GACTGCGCATTGCGGC-1_1	patient1_lesion1	0	0	0	0	0	0	0	0	0	non_expr	non_expr
GAGCAGACAGCTTAAC-1_1	patient1_lesion1	0	0	0	0	0	0	0	0	0	non_expr	non_expr
GAGCAGAGTCCGACGT-1_1	patient1_lesion1	0	0	0	0	0	0	0.611449	0	0	expr	BTBD2
GAGCAGATCAATACCG-1_1	patient1_lesion1	0	0	0	0	0	0	0	0	0	non_expr	non_expr
GAGCAGATCCTTAATC-1_1	patient1_lesion1	0	0	0	0	0	0	0.81093	1.25276	0	expr	multi_expr
GAGCAGATCTCTTATG-1_1	patient1_lesion1	1.10155	0	0	0	0	0	0	1.10155	0	expr	multi_expr
GAGGTGAAGAAGGTTT-1_1	patient1_lesion1	0	0	0	0	0	0	0	0	0	non_expr	non_expr
GAGGTGAAGATCACGG-1_1	patient1_lesion1	0	0	0	0	0	0	0	0	0	non_expr	non_expr
GATCAGTGTAGAAAGG-1_1	patient1_lesion1	0	0	0	0	0	0	0	3.09343	0	expr	CEACAM5
GATCGATCATCCTAGA-1_1	patient1_lesion1	0	0	0	0	0	0	0	0	0	non_expr	non_expr
GATCGATGTAATCGTC-1_1	patient1_lesion1	0	0	0	0	0	0	0	0	0	non_expr	non_expr
GATCGCGCAGCTTAAC-1_1	patient1_lesion1	0	0	0	0	0	0	0	0	0	non_expr	non_expr
GATCGCGGTCAGATAA-1_1	patient1_lesion1	0	0	0	0	0	0	0	0	0	non_expr	non_expr
GATGCTAAGCAAATCA-1_1	patient1_lesion1	0	0	0	0	0	0	0.770151	0.770151	0	expr	multi_expr
GATGCTAGTGTTCTTT-1_1	patient1_lesion1	0	0	0	0	0	0	0	0	0	non_expr	non_expr
GATGCTATCGTCCGTT-1_1	patient1_lesion1	0	0	0	0	0	0	0	1.03416	0	expr	CEACAM5
GCACTCTAGGATTCGG-1_1	patient1_lesion1	0	0	0	0	0	0	0	0	0	non_expr	non_expr
GCACTCTCAGACACTT-1_1	patient1_lesion1	0	0	0	0	0	0	0	0	0	non_expr	non_expr
GCAGTTAGTCAGAATA-1_1	patient1_lesion1	0	0	0	0	0	0	0	1.11808	0	expr	CEACAM5
GCATGATAGCACACAG-1_1	patient1_lesion1	0	0	0	0	0	0	0	0	0	non_expr	non_expr
GCATGCGGTCCCGACA-1_1	patient1_lesion1	0.841024	0	0	0	0	0	0	0	0	expr	HHAT
GCATGCGTCGGATGGA-1_1	patient1_lesion1	0	0	0	0	0	0	0	0	0	non_expr	non_expr
GCCAAATGTATCTGCA-1_1	patient1_lesion1	0	0	0	0	0	0	0	2.19085	0	expr	CEACAM5
GCCTCTAAGCTCCCAG-1_1	patient1_lesion1	0	0	0	0	0	0	0	0	0	non_expr	non_expr
GCGACCACAGTTCCCT-1_1	patient1_lesion1	0	0	0	0	0	0	0	0	0	non_expr	non_expr
GCGCAGTCAATAACGA-1_1	patient1_lesion1	1.55805	0	0	0	0	0	1.55805	0	0	expr	multi_expr
GCGGGTTAGGAACTGC-1_1	patient1_lesion1	0	0	0	0	0	0	0	0.466026	0	expr	CEACAM5
GCGGGTTCAGCATACT-1_1	patient1_lesion1	0	0	0	0	0	0	0	0	0	non_expr	non_expr
GCGGGTTGTCTTGATG-1_1	patient1_lesion1	0	0	0	0	0	0	0	1.85214	0	expr	CEACAM5
GCTGCAGAGAAGAAGC-1_1	patient1_lesion1	0.773217	0	0	0	0	0	0	3.14276	0	expr	multi_expr
GCTGCAGGTAAGGGAA-1_1	patient1_lesion1	0	0	0	0	0	0	0	1.37832	0	expr	CEACAM5
GCTGCGAAGGTGCAAC-1_1	patient1_lesion1	0	0	0	0	0	0	0	0	0	non_expr	non_expr
GCTGCGAAGTACGCCC-1_1	patient1_lesion1	0	0	0	0	0	0	0	0	0	non_expr	non_expr
GCTGCGAAGTAGTGCG-1_1	patient1_lesion1	0	0	0	0	0	0	0	0	0	non_expr	non_expr
GCTGCGACACCAGCAC-1_1	patient1_lesion1	0	0	0	0	0	0	0	0	0	non_expr	non_expr
GCTGCTTGTAAGAGGA-1_1	patient1_lesion1	0	0	0	0	0	0	0	0	0	non_expr	non_expr
GCTGCTTTCCCGACTT-1_1	patient1_lesion1	0	0	0.392968	0	0	0	0	0	0	expr	EZH2
GCTGGGTAGGCGACAT-1_1	patient1_lesion1	0	0	0	0	0	0	0	0	0	non_expr	non_expr
GCTGGGTAGTGATCGG-1_1	patient1_lesion1	0	0	0.575948	0	0	0	0	1.97831	0	expr	multi_expr
GCTTCCAAGAAACGAG-1_1	patient1_lesion1	0	0	0.433484	0	0	0	0	2.21259	0	expr	multi_expr
GCTTCCACATTATCTC-1_1	patient1_lesion1	0	0	0	0	0	0	0	0	0	non_expr	non_expr
GCTTCCAGTCACACGC-1_1	patient1_lesion1	0	0	0	0	0	0	1.55069	0	0	expr	BTBD2
GCTTGAACACTGTGTA-1_1	patient1_lesion1	0	0	0	0	0	0	0	0	0	non_expr	non_expr
GGAACTTAGATGTGTA-1_1	patient1_lesion1	0	0.682713	0	0	0	0	0	0.682713	0	expr	multi_expr
GGAACTTCAATGAATG-1_1	patient1_lesion1	0	0	0.698388	0	0	0	0	2.20652	0	expr	multi_expr
GGAACTTTCTGGTGTA-1_1	patient1_lesion1	0	0	0	0	0	0	0	0	0	non_expr	non_expr
GGAATAAAGCCATCGC-1_1	patient1_lesion1	0	0	0	0	0	0	0	1.38144	0	expr	CEACAM5
GGAATAAGTAGCGTAG-1_1	patient1_lesion1	0	0	0	0	0	0	0	0	0	non_expr	non_expr
GGACAGAAGATCGGGT-1_1	patient1_lesion1	0	0	0	0	0	0	0	0	0	non_expr	non_expr
GGACATTCATCAGTCA-1_1	patient1_lesion1	0	0	0	0	0	0	0	0	0	non_expr	non_expr
GGACGTCGTTGAACTC-1_1	patient1_lesion1	0	0	0	0	0	0	0	1.73755	0	expr	CEACAM5
GGAGCAAAGCTGATAA-1_1	patient1_lesion1	0	0	0	0	0	0	0	1.80777	0	expr	CEACAM5
GGATGTTTCAACTCTT-1_1	patient1_lesion1	0	0	0	0	0	0	0.450494	0	0	expr	BTBD2
GGATTACCAGGTCGTC-1_1	patient1_lesion1	0	0	0	0	0	0	2.07187	0	0	expr	BTBD2
GGCAATTAGCCGATTT-1_1	patient1_lesion1	0	0	0	0	0	0	0	0	0	non_expr	non_expr
GGCAATTTCAAACAAG-1_1	patient1_lesion1	0	0	0	0	0	0	0	0	0	non_expr	non_expr
GGCAATTTCCAAAGTC-1_1	patient1_lesion1	0	0	0	0	0	0	1.00204	0.621608	0	expr	multi_expr
GGCAATTTCCGCGTTT-1_1	patient1_lesion1	0	0	0	0	0	0	0	0	0	non_expr	non_expr
GGCGACTGTATCGCAT-1_1	patient1_lesion1	0	0	0	0	0	0	0	1.44765	0	expr	CEACAM5
GGCGACTGTTATCCGA-1_1	patient1_lesion1	0	0	0	0	0	0	0	0	0	non_expr	non_expr
GGCTCGAGTCCGAACC-1_1	patient1_lesion1	0	0	0	0	0	0	0	0	0	non_expr	non_expr
GGGACCTGTCATGCAT-1_1	patient1_lesion1	0	0	0	0	0	0	0	0.601476	0	expr	CEACAM5
GGGAGATGTCTGATCA-1_1	patient1_lesion1	0	0	0	0	0	0	0	0	0	non_expr	non_expr
GGGATGATCCACGAAT-1_1	patient1_lesion1	0	0	0	0	0	0	0.422132	2.12261	0	expr	multi_expr
GGGCACTCATTATCTC-1_1	patient1_lesion1	0	0	0	0	0	0	0	0	0	non_expr	non_expr
GGGCATCCATTTGCTT-1_1	patient1_lesion1	0	0	0	0	0	0	1.11336	1.62711	0	expr	multi_expr
GGTATTGCACACATGT-1_1	patient1_lesion1	0	0	0	0	0	0	0	0	0	non_expr	non_expr
GGTATTGGTACGCTGC-1_1	patient1_lesion1	0	0	0.907707	0	0	0	0	1.37555	0	expr	multi_expr
GGTGAAGAGGATGTAT-1_1	patient1_lesion1	0	0	0	0	0	0	0	2.33167	0	expr	CEACAM5
GGTGTTATCACAGGCC-1_1	patient1_lesion1	0	0	0	0	0	0	0	0	0	non_expr	non_expr
GTAACGTTCCTTTCTC-1_1	patient1_lesion1	0	0	0	0	0	0	0	2.76512	0	expr	CEACAM5
GTAACTGAGGTAAACT-1_1	patient1_lesion1	0	0	0.698947	0	0	0	0.698947	1.80141	0	expr	multi_expr
GTACGTAGTATATCCG-1_1	patient1_lesion1	0	0	0	0	0	0	0	0	0	non_expr	non_expr
GTACGTAGTTCCGGCA-1_1	patient1_lesion1	0	0	0	0	0	0	0	0	0	non_expr	non_expr
GTACTTTGTATTCTCT-1_1	patient1_lesion1	0.563283	0	0	0	0	0	0	2.45014	0	expr	multi_expr
GTAGGCCCATCCAACA-1_1	patient1_lesion1	0	0	0	0	0	0	0	1.41353	0	expr	CEACAM5
GTAGTCAAGGACAGCT-1_1	patient1_lesion1	0	0	0	0	0	0	0	0	0	non_expr	non_expr
GTAGTCAAGTATCGAA-1_1	patient1_lesion1	0	0	0	0	0	0	0	0.955511	0	expr	CEACAM5
GTAGTCACAACTGCGC-1_1	patient1_lesion1	0	0	0	0	0	0	1.42158	0	0	expr	BTBD2
GTAGTCAGTATGCTTG-1_1	patient1_lesion1	0	0	0	0	0	0	0	0	0	non_expr	non_expr
GTATTCTAGAACAACT-1_1	patient1_lesion1	0	0	1.01701	0	0	0	0	1.01701	0	expr	multi_expr
GTATTCTCATTTCAGG-1_1	patient1_lesion1	0.831978	0	0	0	0	0	0	0	0	expr	HHAT
GTCAAGTAGACGCACA-1_1	patient1_lesion1	0.215552	0	0.39278	0	0	0	0	2.19032	0	expr	multi_expr
GTCAAGTCAATGCCAT-1_1	patient1_lesion1	0	0	0	0	0	0	0	0.620692	0	expr	CEACAM5
GTCAAGTGTCTTCTCG-1_1	patient1_lesion1	0	0	0	0	0	0	0	2.73362	0	expr	CEACAM5
GTCACAAGTAGGACAC-1_1	patient1_lesion1	0	0	0	0	0	0	1.68451	0	0	expr	BTBD2
GTCACGGAGGTCATCT-1_1	patient1_lesion1	1.22372	0	0	0	0	0	0	2.10406	0	expr	multi_expr
GTCACGGTCCAAGTAC-1_1	patient1_lesion1	0	0	0	0	0	0	0	0	0	non_expr	non_expr
GTCATTTAGCTACCTA-1_1	patient1_lesion1	0	0	0	0	0	0	0	0	0	non_expr	non_expr
GTCATTTAGTCCTCCT-1_1	patient1_lesion1	0	0	0	0	0	0	0	0	0	non_expr	non_expr
GTCCTCACACAACGTT-1_1	patient1_lesion1	0	0	0	0	0	0	0	0	0	non_expr	non_expr
GTCCTCATCGGTTCGG-1_1	patient1_lesion1	0	0	0	0	0	0	0	0	0	non_expr	non_expr
GTCCTCATCGTCGTTC-1_1	patient1_lesion1	0	0	0	0	0	0	0	0	0	non_expr	non_expr
GTCTCGTGTGCGAAAC-1_1	patient1_lesion1	0	0	0	0	0	0	0	0	0	non_expr	non_expr
GTGCAGCGTGCACCAC-1_1	patient1_lesion1	0	0	0	0	0	0	0	0	0	non_expr	non_expr
GTGCATACAACTGCGC-1_1	patient1_lesion1	0	0	0	0	0	0	0	0	0	non_expr	non_expr
GTGCATACATTACCTT-1_1	patient1_lesion1	0.712599	0.712599	0	0	0	0	0	1.41533	0	expr	multi_expr
GTGCGGTAGGCAATTA-1_1	patient1_lesion1	0	0	0	0	0	0	0	0	0	non_expr	non_expr
GTGCTTCGTCAGAAGC-1_1	patient1_lesion1	0	0	0	0	0	0	1.20316	0	0	expr	BTBD2
GTGTGCGAGACAGGCT-1_1	patient1_lesion1	0	0	0	0	0	0	0	0	0	non_expr	non_expr
GTGTGCGGTGCTAGCC-1_1	patient1_lesion1	0	0	0	0	0	0	0.818221	2.15162	0	expr	multi_expr
GTTAAGCAGGGTTTCT-1_1	patient1_lesion1	0	0	0	0	0	0	0	1.66443	0	expr	CEACAM5
GTTCATTGTTCGAATC-1_1	patient1_lesion1	0	0	0	0	0	0	0	1.37921	0	expr	CEACAM5
GTTCGGGAGCTAACAA-1_1	patient1_lesion1	0	0	0	0	0	0	0	0	0	non_expr	non_expr
GTTCGGGCAGGTCCAC-1_1	patient1_lesion1	0	0	0	0	0	0	0	0	0	non_expr	non_expr
GTTCTCGAGATGCCAG-1_1	patient1_lesion1	0	0	0	0	0	0	0.961658	0.961658	0	expr	multi_expr
TAAACCGAGTGTACGG-1_1	patient1_lesion1	0	0	0	0	0	0	0	0	0	non_expr	non_expr
TAAGCGTGTTGACGTT-1_1	patient1_lesion1	0	0	0	0	0	0	0	0	0	non_expr	non_expr
TACACGACATCCCACT-1_1	patient1_lesion1	0	0	0	0	0	0	0	0	0	non_expr	non_expr
TACACGAGTTTGACTG-1_1	patient1_lesion1	0	0	0	0	0	0	0	0	0	non_expr	non_expr
TACCTTAGTTCACCTC-1_1	patient1_lesion1	0	0	0	0	0	0	0	0	0	non_expr	non_expr
TACCTTAGTTGTCGCG-1_1	patient1_lesion1	0	0	0	0	0	0	0	0	0	non_expr	non_expr
TACGGGCAGGGTTTCT-1_1	patient1_lesion1	0	0	0	0	0	0	0	0	0	non_expr	non_expr
TACTCATGTAATCACC-1_1	patient1_lesion1	0	0	0	0	0	0	0	0	0	non_expr	non_expr
TACTCGCTCGCGCCAA-1_1	patient1_lesion1	0	0	0	0	0	0	0	1.05904	0	expr	CEACAM5
TACTTGTTCGTTACAG-1_1	patient1_lesion1	0	0	0	0	0	0	0	2.23062	0	expr	CEACAM5
TAGAGCTTCAACGGGA-1_1	patient1_lesion1	0	0	0	0	0	0	0	0.858031	0	expr	CEACAM5
TAGGCATTCATACGGT-1_1	patient1_lesion1	0	0	0	0	0	0	0	0	0	non_expr	non_expr
TATCTCAAGAAACGAG-1_1	patient1_lesion1	0	0	0	0	0	0	0	0	0	non_expr	non_expr
TATGCCCGTTCATGGT-1_1	patient1_lesion1	0	0	0	0	0	0	0	0	0	non_expr	non_expr
TATTACCCACAGGAGT-1_1	patient1_lesion1	0	0	1.188	0	0	0	0	0	0	expr	EZH2
TATTACCCATCACCCT-1_1	patient1_lesion1	0	0	0	0	0	0	0	0	0	non_expr	non_expr
TCAATCTCATTATCTC-1_1	patient1_lesion1	0	0	0.697475	0	0	0	1.10438	0	0	expr	multi_expr
TCAATCTGTTCATGGT-1_1	patient1_lesion1	0	0	0	0	0	0	0	0	0	non_expr	non_expr
TCACGAATCGCCAAAT-1_1	patient1_lesion1	0	0	0	0	0	0	0	0	0	non_expr	non_expr
TCAGATGAGGCGCTCT-1_1	patient1_lesion1	0	0	0	0	0	0	0	0	0	non_expr	non_expr
TCAGATGCAATGACCT-1_1	patient1_lesion1	0	0	0	0	0	0	0	0.940032	0	expr	CEACAM5
TCAGATGTCCAAGCCG-1_1	patient1_lesion1	0	0	0	0	0	0	0	0	0	non_expr	non_expr
TCAGCAATCAAAGTAG-1_1	patient1_lesion1	0	0	0	0	0	0	0	0	0	non_expr	non_expr
TCAGGATAGAGCCCAA-1_1	patient1_lesion1	0	0	0	0	0	0	0	0	0	non_expr	non_expr
TCAGGATCAGCTCGCA-1_1	patient1_lesion1	0	1.18494	0	0	0	0	0.563511	0	0	expr	multi_expr
TCAGGATGTTCCACTC-1_1	patient1_lesion1	0	0	0	0	0	0	0.63171	0.63171	0	expr	multi_expr
TCATTTGCAAAGGAAG-1_1	patient1_lesion1	0	0	0	0	0	0	0	2.90315	0	expr	CEACAM5
TCCCGATTCAGGCCCA-1_1	patient1_lesion1	0	0	0	0	0	0	0	3.35927	0	expr	CEACAM5
TCGAGGCTCTAGAGTC-1_1	patient1_lesion1	0	0	0	0	0	0	0	0	0	non_expr	non_expr
TCGCGTTAGTCGTTTG-1_1	patient1_lesion1	0	0	0.503107	0	0	0	0	0	0	expr	EZH2
TCGGGACAGTGGGCTA-1_1	patient1_lesion1	0	0	0	0	0	0	0	0	0	non_expr	non_expr
TCGGGACGTATATGGA-1_1	patient1_lesion1	0	0	0	0	0	0	0	0	0	non_expr	non_expr
TCGGGACTCCACTCCA-1_1	patient1_lesion1	0	0	0	0	0	0	0	2.36798	0	expr	CEACAM5
TCGTACCTCTAACTCT-1_1	patient1_lesion1	0	0	0	0	0	0	0	0	0	non_expr	non_expr
TCGTAGACACACCGCA-1_1	patient1_lesion1	0	0	0	0	0	0	0	0	0	non_expr	non_expr
TCTATTGAGTCTCGGC-1_1	patient1_lesion1	0	0	0	0	0	0	0	1.41118	0	expr	CEACAM5
TCTATTGTCATGTCCC-1_1	patient1_lesion1	0	0	0	0	0	0	0	0	0	non_expr	non_expr
TCTATTGTCCACTGGG-1_1	patient1_lesion1	0	0	0	0	0	0	0	0	0	non_expr	non_expr
TCTCTAAAGTGGGATC-1_1	patient1_lesion1	0	0	0	0	0	0	0	0	0	non_expr	non_expr
TCTGAGAAGCATCATC-1_1	patient1_lesion1	0	0	0	0	0	0	1.60434	0	0	expr	BTBD2
TCTGAGAAGCGAGAAA-1_1	patient1_lesion1	0	0	0	0	0	0	0	2.27493	0	expr	CEACAM5
TCTGGAACAGGGTACA-1_1	patient1_lesion1	0	0	0	0	0	0	0	0	0	non_expr	non_expr
TCTTCGGCACACAGAG-1_1	patient1_lesion1	0	0	0	0	0	0	0	0.572256	0	expr	CEACAM5
TCTTCGGGTGTGTGCC-1_1	patient1_lesion1	0	0	0	0	0	0	0	0	0	non_expr	non_expr
TGACTAGAGTGCGATG-1_1	patient1_lesion1	0	0	0	0	0	0	0	0	0	non_expr	non_expr
TGACTAGTCTGAAAGA-1_1	patient1_lesion1	0	0	0	0	0	0	0	0	0	non_expr	non_expr
TGAGAGGGTATTCTCT-1_1	patient1_lesion1	0	0	0	0	0	0	0	0	0	non_expr	non_expr
TGAGAGGGTTATTCTC-1_1	patient1_lesion1	0	0	0	0	0	0	0	0	0	non_expr	non_expr
TGAGCCGCACTATCTT-1_1	patient1_lesion1	0	0	0	0	0	0	0	0	0	non_expr	non_expr
TGAGCCGTCCCAAGTA-1_1	patient1_lesion1	0	0	0	0	0	0	0	0	0	non_expr	non_expr
TGAGGGAGTAGAGCTG-1_1	patient1_lesion1	0	0	0	0	0	0	0	0	0	non_expr	non_expr
TGAGGGATCGTTGCCT-1_1	patient1_lesion1	0	0	0	0	0	0	0	0	0	non_expr	non_expr
TGATTTCCAAGCGATG-1_1	patient1_lesion1	0	0	0	0	0	0	0	1.64425	0	expr	CEACAM5
TGATTTCGTCGAGATG-1_1	patient1_lesion1	0	0	0	0	0	0	0.263472	1.8123	0	expr	multi_expr
TGATTTCGTCTTCAAG-1_1	patient1_lesion1	0	0	0	0	0	0	0.675241	1.07467	0	expr	multi_expr
TGCACCTCAGCATGAG-1_1	patient1_lesion1	0.778979	0	0	0	0	0	1.21149	0	0	expr	multi_expr
TGCCAAACAGTATCTG-1_1	patient1_lesion1	0	0	0	0	0	0	0	0	0	non_expr	non_expr
TGCCAAATCCGCATAA-1_1	patient1_lesion1	0	0	0	0	0	0	0	0	0	non_expr	non_expr
TGCCCATAGGCATGTG-1_1	patient1_lesion1	0	0	0	0	0	0	0	1.06485	0	expr	CEACAM5
TGCCCTACAATCGGTT-1_1	patient1_lesion1	0	0	0.60697	0	0	0	0	1.92338	0	expr	multi_expr
TGCCCTAGTACCGTAT-1_1	patient1_lesion1	0	0	0	0	0	0	0	0	0	non_expr	non_expr
TGCTACCTCACATGCA-1_1	patient1_lesion1	0	0	0	0	0	0	0	0	0	non_expr	non_expr
TGGACGCCAATGGAAT-1_1	patient1_lesion1	0	0	0	0	0	0	0	0.966829	0	expr	CEACAM5
TGGGCGTCACCTTGTC-1_1	patient1_lesion1	0	0	0	0	0	0	0	0	0	non_expr	non_expr
TGGTTCCGTGTAATGA-1_1	patient1_lesion1	0.576904	0	0	0	0	0	0	0.576904	0	expr	multi_expr
TGGTTCCTCATTGCGA-1_1	patient1_lesion1	0	0	0	0	0	0	0	0	0	non_expr	non_expr
TGTGGTAAGAAACGCC-1_1	patient1_lesion1	0	0	0	0	0	0	0	0	0	non_expr	non_expr
TGTGTTTAGAGCTGCA-1_1	patient1_lesion1	0	0	0	0	0	0	0	0	0	non_expr	non_expr
TTAACTCGTAGAGCTG-1_1	patient1_lesion1	0	0	0	0	0	0	0	0	0	non_expr	non_expr
TTAGGACCACAGCCCA-1_1	patient1_lesion1	0.865294	0	0	0	0	0	0	2.06414	0	expr	multi_expr
TTAGGACGTAGCTTGT-1_1	patient1_lesion1	0	0	0	0	0	0	0	0	0	non_expr	non_expr
TTAGGCATCACCGTAA-1_1	patient1_lesion1	0	0	0	0	0	0	1.1321	1.64949	0	expr	multi_expr
TTAGTTCGTAAGAGGA-1_1	patient1_lesion1	0	0	0	0	0	0	0.711436	0.711436	0	expr	multi_expr
TTATGCTCAAGGCTCC-1_1	patient1_lesion1	0	0	0	0	0	0	0	2.14927	0	expr	CEACAM5
TTCCCAGCACAGGCCT-1_1	patient1_lesion1	0	0	0	0	0	0	0	2.27794	0	expr	CEACAM5
TTCTCCTGTAGGGACT-1_1	patient1_lesion1	0	0	0	0	0	0	0	1.55627	0	expr	CEACAM5
TTCTCCTGTGCAGACA-1_1	patient1_lesion1	0	0	0	0	0	0	0	0	0	non_expr	non_expr
TTGAACGGTCATCGGC-1_1	patient1_lesion1	0	0	0	0	0	0	0	0	0	non_expr	non_expr
TTGAACGTCAGGTTCA-1_1	patient1_lesion1	0	0	0	0	0	0	0	0	0	non_expr	non_expr
TTGACTTTCAAACGGG-1_1	patient1_lesion1	0	0	0	0	0	0	0	0	0	non_expr	non_expr
TTGTAGGTCACCACCT-1_1	patient1_lesion1	0	0	0	0	0	0	0	0	0	non_expr	non_expr
TTTACTGGTACCGGCT-1_1	patient1_lesion1	0	1.46813	0	0	0	0	0	0	0	expr	GPNMB
TTTACTGGTACGAAAT-1_1	patient1_lesion1	0	0	0	0	0	0	0	2.27246	0	expr	CEACAM5
TTTATGCTCGCAAACT-1_1	patient1_lesion1	0	0	0	0	0	0	0	0	0	non_expr	non_expr
TTTCCTCAGACCGGAT-1_1	patient1_lesion1	0	0	0	0	0	0	0	0	0	non_expr	non_expr
TTTCCTCGTACCGAGA-1_1	patient1_lesion1	0	0	0	0	0	0	0	1.07922	0	expr	CEACAM5
TTTGCGCCATGAAGTA-1_1	patient1_lesion1	0	1.04354	0	0	0	0	0	0.478147	0	expr	multi_expr
TTTGCGCTCGGCTTGG-1_1	patient1_lesion1	0	0	0	0	0	0	0	0	0	non_expr	non_expr
AAACCTGTCGTACCGG-1_2	patient1_lesion2	0	0	0	0	0	0	0	1.07018	0	expr	CEACAM5
AAACCTGTCTTGAGAC-1_2	patient1_lesion2	0	0	0	0	0	0	0.645073	0	0	expr	BTBD2
AAACGGGAGTGAACGC-1_2	patient1_lesion2	0	0	0	0	0	0	0	0	0	non_expr	non_expr
AAACGGGGTGTCGCTG-1_2	patient1_lesion2	0	0	0	0	0	0	0	0	0	non_expr	non_expr
AAACGGGTCCATGAAC-1_2	patient1_lesion2	0	0	0	0	0	0	0	0	0	non_expr	non_expr
AAACGGGTCTTGTACT-1_2	patient1_lesion2	0	0	0	0	0	0	0	0	0	non_expr	non_expr
AAAGATGAGCTGCGAA-1_2	patient1_lesion2	0	1.67669	0	0	0	0	0	2.27168	0	expr	multi_expr
AAAGCAAGTGGTCTCG-1_2	patient1_lesion2	0	0	0	0	0	0	0	1.51013	0	expr	CEACAM5
AAAGCAATCGAACGGA-1_2	patient1_lesion2	0	1.00687	0	0	0	0	0	0	0	expr	GPNMB
AAAGTAGAGGCTCATT-1_2	patient1_lesion2	0	0	0	0	0	0	0	0	0	non_expr	non_expr
AAAGTAGAGGTAAACT-1_2	patient1_lesion2	0	0	0	0	0	0	0.743723	0.743723	0	expr	multi_expr
AAAGTAGTCAGAGGTG-1_2	patient1_lesion2	0	0	0	0	0	0	0	0	0	non_expr	non_expr
AAAGTAGTCTGGCGTG-1_2	patient1_lesion2	0	0	0	0	0	0	0	1.60362	0	expr	CEACAM5
AAATGCCCAGACTCGC-1_2	patient1_lesion2	0	0	0	0	0	0	0	2.10691	0	expr	CEACAM5
AAATGCCGTAGCACGA-1_2	patient1_lesion2	0	0	0	0	0	0	0	0	0	non_expr	non_expr
AACACGTAGCGATATA-1_2	patient1_lesion2	0	0	0	0	0	0	1.14845	0	0	expr	BTBD2
AACACGTCAGCTTAAC-1_2	patient1_lesion2	0	0	1.44269	0	0	0	1.44269	0	0	expr	multi_expr
AACACGTCAGTATAAG-1_2	patient1_lesion2	0	0	0	0	0	0	0	0	0	non_expr	non_expr
AACACGTGTACATGTC-1_2	patient1_lesion2	0	0	0	0	0	0	1.4746	0	0	expr	BTBD2
AACACGTGTTGATTGC-1_2	patient1_lesion2	0	0	1.28955	0	0	0	0	0.719042	0	expr	multi_expr
AACCATGAGTTATCGC-1_2	patient1_lesion2	0	0	0	0	0	0	0.722977	0	0	expr	BTBD2
AACCATGGTCAGGACA-1_2	patient1_lesion2	0	0	0	0	0	0	0	0	0	non_expr	non_expr
AACCGCGCAAGACGTG-1_2	patient1_lesion2	0	0	0	0	0	0	0	0	0	non_expr	non_expr
AACCGCGCATGGATGG-1_2	patient1_lesion2	0	0	0	0	0	0	0	0	0	non_expr	non_expr
AACCGCGTCCACGAAT-1_2	patient1_lesion2	0	0	1.68201	0	0	0	0	0	0	expr	EZH2
AACGTTGCACGGCCAT-1_2	patient1_lesion2	0	0	0	0	0	0	0	0.609029	0	expr	CEACAM5
AACGTTGCATGCCCGA-1_2	patient1_lesion2	0	0	0	0	0	0	0	0	0	non_expr	non_expr
AACTCAGAGCTTCGCG-1_2	patient1_lesion2	0	0	0	0	0	0	0	1.01865	0	expr	CEACAM5
AACTCAGCATGTCTCC-1_2	patient1_lesion2	0	0	0	0	0	0	0	0	0	non_expr	non_expr
AACTCAGTCGTGGTCG-1_2	patient1_lesion2	0	0	0	0	0	0	0	0	0	non_expr	non_expr
AACTCCCTCTCTTGAT-1_2	patient1_lesion2	0	0	0	0	0	0	0	0	0	non_expr	non_expr
AACTCCCTCTTTACGT-1_2	patient1_lesion2	0	0	0	0	0	0	0	0	0	non_expr	non_expr
AACTGGTGTCTGATTG-1_2	patient1_lesion2	0	0	0	0	0	0	0	0	0	non_expr	non_expr
AACTGGTTCGCTAGCG-1_2	patient1_lesion2	0	0	0	0	0	0	0	0	0	non_expr	non_expr
AACTGGTTCTGATACG-1_2	patient1_lesion2	0	0	0	0	0	0	0	0	0	non_expr	non_expr
AACTTTCAGGGCTTCC-1_2	patient1_lesion2	0	0	0	0	0	0	0	0	0	non_expr	non_expr
AACTTTCTCGTAGATC-1_2	patient1_lesion2	0	0	0	0	0	0	0	0	0	non_expr	non_expr
AACTTTCTCTGTTGAG-1_2	patient1_lesion2	0	0.561077	0	0	0	0	0	1.38885	0	expr	multi_expr
AAGACCTAGAGGTTAT-1_2	patient1_lesion2	0	0	0	0	0	0	0	0	0	non_expr	non_expr
AAGACCTAGCAACGGT-1_2	patient1_lesion2	0	0	0	0	0	0	0	0	0	non_expr	non_expr
AAGCCGCCAGGATCGA-1_2	patient1_lesion2	0	0	0.384581	0	0	0	0	0	0	expr	EZH2
AAGCCGCCATGGAATA-1_2	patient1_lesion2	0	0	0	0	0	0	0	0	0	non_expr	non_expr
AAGCCGCGTGTTCTTT-1_2	patient1_lesion2	0	0	0	0	0	0	0	1.13942	0	expr	CEACAM5
AAGCCGCGTTAGGGTG-1_2	patient1_lesion2	0	0	0	0	0	0	0	0	0	non_expr	non_expr
AAGCCGCGTTCGGGCT-1_2	patient1_lesion2	0	0	0	0	0	0	0	0	0	non_expr	non_expr
AAGCCGCTCACTTATC-1_2	patient1_lesion2	0	0	0	0	0	0	0	1.83006	0	expr	CEACAM5
AAGCCGCTCGTGGTCG-1_2	patient1_lesion2	0	0	0	0	0	0	0	0	0	non_expr	non_expr
AAGCCGCTCTCTAGGA-1_2	patient1_lesion2	0	0	0	0	0	0	0	0	0	non_expr	non_expr
AAGGAGCGTGACCAAG-1_2	patient1_lesion2	0	0.410204	0	0	0	0	0	0.410204	0	expr	multi_expr
AAGGAGCGTGACTCAT-1_2	patient1_lesion2	0	0	0	0	0	0	0	0	0	non_expr	non_expr
AAGGAGCTCCAGATCA-1_2	patient1_lesion2	0	0	1.29696	0	0	0	0	0	0	expr	EZH2
AAGGCAGAGCAGACTG-1_2	patient1_lesion2	0	0	0	0	0	0	0	0	0	non_expr	non_expr
AAGGCAGGTCTTGCGG-1_2	patient1_lesion2	0	0.875212	0	0	0	0	0.875212	0	0	expr	multi_expr
AAGGCAGTCACGAAGG-1_2	patient1_lesion2	0	0.988392	0.988392	0	0	0	0	0.988392	0	expr	multi_expr
AAGGTTCAGGAATCGC-1_2	patient1_lesion2	0	0	0	0	0	0	0	0	0	non_expr	non_expr
AATCCAGAGTGCGTGA-1_2	patient1_lesion2	0	0	0	0	0	0	1.00161	0	0	expr	BTBD2
AATCCAGGTCACACGC-1_2	patient1_lesion2	0	0	0	0	0	0	0	0	0	non_expr	non_expr
AATCCAGTCTTTAGTC-1_2	patient1_lesion2	0	0	0	0	0	0	0	0	0	non_expr	non_expr
AATCGGTTCAGGCAAG-1_2	patient1_lesion2	0	0	0	0	0	0	0	1.87714	0	expr	CEACAM5
AATCGGTTCTGCCAGG-1_2	patient1_lesion2	0	0	0	0	0	0	0	0	0	non_expr	non_expr
ACACCAAAGGACGAAA-1_2	patient1_lesion2	0	0	0	0	0	0	0.907531	0.907531	0	expr	multi_expr
ACACCAAGTAAGGGCT-1_2	patient1_lesion2	0	0	0	0	0	0	0	0	0	non_expr	non_expr
ACACCAAGTCATGCAT-1_2	patient1_lesion2	0	0	0	0	0	0	1.14581	0	0	expr	BTBD2
ACACCAATCGAGCCCA-1_2	patient1_lesion2	0	0	0	0	0	0	0	0.908944	0	expr	CEACAM5
ACACCAATCTCTGCTG-1_2	patient1_lesion2	0	0	0	0	0	0	0	0	0	non_expr	non_expr
ACACCCTGTCGCTTCT-1_2	patient1_lesion2	0	0	0	0	0	0	0.678381	1.07888	0	expr	multi_expr
ACACCGGCAGGCAGTA-1_2	patient1_lesion2	0	0	0.902274	0	0	0	0	0	0	expr	EZH2
ACACCGGCATATACGC-1_2	patient1_lesion2	0	0	0	0	0	0	0	0	0	non_expr	non_expr
ACACCGGGTCGTCTTC-1_2	patient1_lesion2	0	0	0	0	0	0	0	0	0	non_expr	non_expr
ACACCGGTCTACCTGC-1_2	patient1_lesion2	0	0	1.14611	0	0	0	0	0	0	expr	EZH2
ACACTGAGTCATGCCG-1_2	patient1_lesion2	0	0	0	0	0	0	0	1.56579	0	expr	CEACAM5
ACACTGAGTCGGCATC-1_2	patient1_lesion2	0	0.482878	0	0	0	0	0	0	0	expr	GPNMB
ACACTGAGTTCGCTAA-1_2	patient1_lesion2	0	0	0	0	0	0	0	0	0	non_expr	non_expr
ACAGCCGGTCTCTTTA-1_2	patient1_lesion2	0	0	0	0	0	0	0	0	0	non_expr	non_expr
ACAGCCGTCAAACAAG-1_2	patient1_lesion2	0	0	0	0	0	0	0	0	0	non_expr	non_expr
ACAGCCGTCTACTTAC-1_2	patient1_lesion2	0	0	0	0	0	0	0	0	0	non_expr	non_expr
ACAGCTAAGAAAGTGG-1_2	patient1_lesion2	0	0.918788	0	0	0	0	0	0	0	expr	GPNMB
ACAGCTACATAGGATA-1_2	patient1_lesion2	0	0	0	0	0	0	0	0	0	non_expr	non_expr
ACAGCTAGTTGTCGCG-1_2	patient1_lesion2	0	1.0027	0	0	0	0	0	0	0	expr	GPNMB
ACAGCTATCATTATCC-1_2	patient1_lesion2	0	0	0	0	0	0	0	0	0	non_expr	non_expr
ACAGCTATCGGTTCGG-1_2	patient1_lesion2	0	0	0	0	0	0	0	0	0	non_expr	non_expr
ACATACGAGACTACAA-1_2	patient1_lesion2	0	0	0	0	0	0	0	0	0	non_expr	non_expr
ACATACGGTCAATGTC-1_2	patient1_lesion2	0	0.799842	0	0	0	0	0.799842	1.23848	0	expr	multi_expr
ACATCAGCACATGACT-1_2	patient1_lesion2	0	0	0	0	0	0	0	1.66088	0	expr	CEACAM5
ACATCAGCAGCTATTG-1_2	patient1_lesion2	0	0	0	0	0	0	0	0.756036	0	expr	CEACAM5
ACATCAGGTACTCTCC-1_2	patient1_lesion2	0	0	0	0	0	0	0	0	0	non_expr	non_expr
ACATCAGTCTTATCTG-1_2	patient1_lesion2	0	0	0	0	0	0	0	0	0	non_expr	non_expr
ACATGGTGTTTACTCT-1_2	patient1_lesion2	0	0.537927	0.537927	0	0	0	0.537927	0	0	expr	multi_expr
ACATGGTTCGATCCCT-1_2	patient1_lesion2	0	0	0	0	0	0	0.819142	0	0	expr	BTBD2
ACCAGTAAGTGGGTTG-1_2	patient1_lesion2	0	0	0	0	0	0	0	0	0	non_expr	non_expr
ACCAGTACAAGCCTAT-1_2	patient1_lesion2	0	0	0	0	0	0	0	0	0	non_expr	non_expr
ACCAGTATCCAAGTAC-1_2	patient1_lesion2	0	0	0	0	0	0	1.38502	0	0	expr	BTBD2
ACCCACTAGCCCAGCT-1_2	patient1_lesion2	0	0	0	0	0	0	0	0	0	non_expr	non_expr
ACCCACTAGTCCAGGA-1_2	patient1_lesion2	0	0	0	0	0	0	0	0	0	non_expr	non_expr
ACCCACTCAATGTAAG-1_2	patient1_lesion2	0	0	0	0	0	0	0	0	0	non_expr	non_expr
ACCGTAAGTGAGTGAC-1_2	patient1_lesion2	0	0	2.32194	0	0	0	0	0	0	expr	EZH2
ACCTTTATCAACGCTA-1_2	patient1_lesion2	0	0	0	0	0	0	0	0	0	non_expr	non_expr
ACGAGCCGTCGAATCT-1_2	patient1_lesion2	0	0	0	0	0	0	0	0	0	non_expr	non_expr
ACGAGCCTCATCTGTT-1_2	patient1_lesion2	0	0	0	0	0	0	0	0	0	non_expr	non_expr
ACGAGGAAGTCAAGCG-1_2	patient1_lesion2	0	0	0	0	0	0	0	0	0	non_expr	non_expr
ACGAGGAGTGACTCAT-1_2	patient1_lesion2	0	0.647668	0	0	0	0	0.647668	1.0375	0	expr	multi_expr
ACGAGGAGTTAAGACA-1_2	patient1_lesion2	0	0	0	0	0	0	0	0	0	non_expr	non_expr
ACGATACAGGGTGTTG-1_2	patient1_lesion2	0	0	0	0	0	0	0	0	0	non_expr	non_expr
ACGATACGTCCGAGTC-1_2	patient1_lesion2	0	0	0	0	0	0	0	0	0	non_expr	non_expr
ACGATGTAGGCGACAT-1_2	patient1_lesion2	0	0	0	0	0	0	0	0	0	non_expr	non_expr
ACGATGTTCGGATGGA-1_2	patient1_lesion2	0	0	0	0	0	0	0	0.938513	0	expr	CEACAM5
ACGATGTTCTTCGAGA-1_2	patient1_lesion2	0	0	0	0	0	0	1.25878	0	0	expr	BTBD2
ACGCAGCTCCGCGTTT-1_2	patient1_lesion2	0	0	0	0	0	0	0.678716	0	0	expr	BTBD2
ACGCCAGAGGACAGAA-1_2	patient1_lesion2	0	0	0	0	0	0	0.888313	1.3512	0	expr	multi_expr
ACGCCAGTCACAGGCC-1_2	patient1_lesion2	0	0	0	0	0	0	0	0	0	non_expr	non_expr
ACGCCGACAAACCTAC-1_2	patient1_lesion2	0	0	0	0	0	0	0.593315	0.593315	0	expr	multi_expr
ACGGCCAAGTCGCCGT-1_2	patient1_lesion2	0	0	0	0	0	0	0	1.48945	0	expr	CEACAM5
ACGGCCAGTAAATGAC-1_2	patient1_lesion2	0	0	0	0	0	0	0	0	0	non_expr	non_expr
ACGGGCTCAGATAATG-1_2	patient1_lesion2	0	0	0	0	0	0	0	0	0	non_expr	non_expr
ACGGGCTCATCCGGGT-1_2	patient1_lesion2	0	0	0	0	0	0	0	0	0	non_expr	non_expr
ACGGGCTTCATCACCC-1_2	patient1_lesion2	0	0	0	0	0	0	0	0	0	non_expr	non_expr
ACGGGCTTCGACCAGC-1_2	patient1_lesion2	0	0	0	0	0	0	0	0.57931	0	expr	CEACAM5
ACGGGTCGTACAGTTC-1_2	patient1_lesion2	0	0	0	0	0	0	1.08597	1.92963	0	expr	multi_expr
ACGGGTCTCAAGGTAA-1_2	patient1_lesion2	0	0	1.25959	0	0	0	0	0	0	expr	EZH2
ACGTCAAGTCATATCG-1_2	patient1_lesion2	0	0	0	0	0	0	0	0	0	non_expr	non_expr
ACTATCTCACTACAGT-1_2	patient1_lesion2	0	0	1.17299	0	0	0	0	0	0	expr	EZH2
ACTATCTGTCTGGTCG-1_2	patient1_lesion2	0	0	0	0	0	0	0	0	0	non_expr	non_expr
ACTGAACTCGTGGTCG-1_2	patient1_lesion2	0	0	0	0	0	0	0	0	0	non_expr	non_expr
ACTGAGTAGAAGGGTA-1_2	patient1_lesion2	0	0	0	0	0	0	0	0	0	non_expr	non_expr
ACTGAGTGTGGCTCCA-1_2	patient1_lesion2	0	0	0	0	0	0	0	0	0	non_expr	non_expr
ACTGAGTGTTCTGAAC-1_2	patient1_lesion2	0	0	0	0	0	0	0.987757	0	0	expr	BTBD2
ACTGATGTCCACGAAT-1_2	patient1_lesion2	0	0	0	0	0	0	0	0	0	non_expr	non_expr
ACTGATGTCCCAAGAT-1_2	patient1_lesion2	0	0	0	0	0	0	0	2.41489	0	expr	CEACAM5
ACTGATGTCCGTTGTC-1_2	patient1_lesion2	0	0	0	0	0	0	0	0	0	non_expr	non_expr
ACTGCTCAGATCCCAT-1_2	patient1_lesion2	0	0	0	0	0	0	0	0	0	non_expr	non_expr
ACTGCTCAGGTGATAT-1_2	patient1_lesion2	0	0	0	0	0	0	0	0	0	non_expr	non_expr
ACTGCTCCAACCGCCA-1_2	patient1_lesion2	0	0	0	0	0	0	0	0	0	non_expr	non_expr
ACTGCTCCATAGTAAG-1_2	patient1_lesion2	0	0	0	0	0	0	0	0	0	non_expr	non_expr
ACTGCTCGTCTAAAGA-1_2	patient1_lesion2	0	0	0	0	0	0	0	0	0	non_expr	non_expr
ACTGCTCGTGATAAGT-1_2	patient1_lesion2	0	0	0	0	0	0	0	0	0	non_expr	non_expr
ACTGCTCTCAAACAAG-1_2	patient1_lesion2	0	0	0	0	0	0	0	0	0	non_expr	non_expr
ACTGCTCTCGCCATAA-1_2	patient1_lesion2	0	0	0	0	0	0	0	0	0	non_expr	non_expr
ACTGCTCTCGTTTAGG-1_2	patient1_lesion2	0	0	0	0	0	0	0	0	0	non_expr	non_expr
ACTGCTCTCTCCGGTT-1_2	patient1_lesion2	0	0	0	0	0	0	0	0	0	non_expr	non_expr
ACTGTCCGTCTAACGT-1_2	patient1_lesion2	0	0	0	0	0	0	1.06052	0	0	expr	BTBD2
ACTTACTAGGCTAGAC-1_2	patient1_lesion2	0	0	0	0	0	0	0	0	0	non_expr	non_expr
ACTTACTAGGGATCTG-1_2	patient1_lesion2	0	0	0	0	0	0	0	1.439	0	expr	CEACAM5
ACTTACTCAAACCCAT-1_2	patient1_lesion2	0	0	0	0	0	0	0	0	0	non_expr	non_expr
ACTTACTCAGATCCAT-1_2	patient1_lesion2	0	0	0	0	0	0	0	0	0	non_expr	non_expr
ACTTACTGTCCAAGTT-1_2	patient1_lesion2	0	0	0	0	0	0	0	0	0	non_expr	non_expr
ACTTACTTCCCAAGTA-1_2	patient1_lesion2	0	0	0	0	0	0	0	0	0	non_expr	non_expr
ACTTGTTCAACACCTA-1_2	patient1_lesion2	0	0	0	0	0	0	0	0	0	non_expr	non_expr
ACTTGTTTCTACTATC-1_2	patient1_lesion2	0	0	0	0	0	0	0	0	0	non_expr	non_expr
ACTTTCAGTCATTAGC-1_2	patient1_lesion2	0	0	0	0	0	0	0	1.22934	0	expr	CEACAM5
ACTTTCATCATTTGGG-1_2	patient1_lesion2	0	0	0	0	0	0	0	2.0146	0	expr	CEACAM5
AGAATAGAGAGTTGGC-1_2	patient1_lesion2	0	0	0	0	0	0	0	0	0	non_expr	non_expr
AGAATAGCAAACGTGG-1_2	patient1_lesion2	0	0	0	0	0	0	0	0	0	non_expr	non_expr
AGAATAGGTAAGTAGT-1_2	patient1_lesion2	0	0	0	0	0	0	0	0	0	non_expr	non_expr
AGACGTTAGTATCGAA-1_2	patient1_lesion2	0	0.585132	0	0	0	0	0	0	0	expr	GPNMB
AGAGCGAAGAACAACT-1_2	patient1_lesion2	0	0	0	0	0	0	0.54685	0.310349	0	expr	multi_expr
AGAGCGAAGTTATCGC-1_2	patient1_lesion2	0	0	0	0	0	0	0	0	0	non_expr	non_expr
AGAGCGAAGTTTCCTT-1_2	patient1_lesion2	0	0	0	0	0	0	0	1.5545	0	expr	CEACAM5
AGAGCGATCAACGAAA-1_2	patient1_lesion2	0	1.32527	0	0	0	0	0	0	0	expr	GPNMB
AGAGCGATCCGCATAA-1_2	patient1_lesion2	0	0	1.8535	0	0	0	0	0	0	expr	EZH2
AGAGCGATCGCTTAGA-1_2	patient1_lesion2	0	0	0	0	0	0	0	0	0	non_expr	non_expr
AGAGCGATCGTAGGAG-1_2	patient1_lesion2	0	0	0	0	0	0	0	0	0	non_expr	non_expr
AGAGCTTAGCGTAGTG-1_2	patient1_lesion2	0	0	0	0	0	0	0	0.859284	0	expr	CEACAM5
AGAGCTTAGCTACCTA-1_2	patient1_lesion2	0	0	0.431489	0	0	0	0	0	0	expr	EZH2
AGAGCTTCAAGAGTCG-1_2	patient1_lesion2	0	0	0	0	0	0	0	0	0	non_expr	non_expr
AGAGCTTCAAGGTGTG-1_2	patient1_lesion2	0	0	0	0	0	0	0	0	0	non_expr	non_expr
AGAGTGGGTCCAGTGC-1_2	patient1_lesion2	0	0	0	0	0	0	0	0	0	non_expr	non_expr
AGAGTGGGTCGCATCG-1_2	patient1_lesion2	0	0	0	0	0	0	0	0	0	non_expr	non_expr
AGATCTGCAAAGGTGC-1_2	patient1_lesion2	0	0	0	0	0	0	0	0	0	non_expr	non_expr
AGATCTGGTATCGCAT-1_2	patient1_lesion2	0	0	0	0	0	0	0	0	0	non_expr	non_expr
AGATTGCCACAAGCCC-1_2	patient1_lesion2	0	0	0	0	0	0	0	0	0	non_expr	non_expr
AGATTGCCAGGGATTG-1_2	patient1_lesion2	0	0.544652	0	0	0	0	0	0	0	expr	GPNMB
AGATTGCTCACCGTAA-1_2	patient1_lesion2	0	0	0	0	0	0	0.989028	0	0	expr	BTBD2
AGATTGCTCCTTGGTC-1_2	patient1_lesion2	0	0	0	0	0	0	0	2.36187	0	expr	CEACAM5
AGCAGCCAGCTCCTCT-1_2	patient1_lesion2	0	0	0	0	0	0	0	0	0	non_expr	non_expr
AGCAGCCCATGTCCTC-1_2	patient1_lesion2	0	0	0	0	0	0	0.805757	0	0	expr	BTBD2
AGCAGCCTCAGCTCTC-1_2	patient1_lesion2	0	0	0	0	0	0	0	0	0	non_expr	non_expr
AGCATACAGAGGGATA-1_2	patient1_lesion2	0	0	0	0	0	0	0	0	0	non_expr	non_expr
AGCATACAGATGAGAG-1_2	patient1_lesion2	0	0	0	0	0	0	0	0	0	non_expr	non_expr
AGCATACCAGTGGAGT-1_2	patient1_lesion2	0	0	0	0	0	0	0	0	0	non_expr	non_expr
AGCCTAACAAGCTGTT-1_2	patient1_lesion2	0	0	0	0	0	0	0	0	0	non_expr	non_expr
AGCCTAACAATAAGCA-1_2	patient1_lesion2	0	0	0	0	0	0	0	0	0	non_expr	non_expr
AGCCTAACACACCGAC-1_2	patient1_lesion2	0	0	0	0	0	0	0	0	0	non_expr	non_expr
AGCCTAACAGCTCGCA-1_2	patient1_lesion2	0	0	0	0	0	0	0	0	0	non_expr	non_expr
AGCCTAACATCACGTA-1_2	patient1_lesion2	0	0	0	0	0	0	0	0	0	non_expr	non_expr
AGCCTAAGTCCAGTGC-1_2	patient1_lesion2	0	0	0.870425	0	0	0	0	0	0	expr	EZH2
AGCCTAAGTCCATCCT-1_2	patient1_lesion2	0	0	0	0	0	0	0	0.602559	0	expr	CEACAM5
AGCCTAATCAGCTCGG-1_2	patient1_lesion2	0	0	0	0	0	0	0	0	0	non_expr	non_expr
AGCCTAATCTCTGCTG-1_2	patient1_lesion2	0	0	0	0	0	0	0	0	0	non_expr	non_expr
AGCGGTCCACAGGAGT-1_2	patient1_lesion2	0	0	0	0	0	0	1.32223	0	0	expr	BTBD2
AGCGGTCGTCGCCATG-1_2	patient1_lesion2	0	0	0	0	0	0	0	0	0	non_expr	non_expr
AGCGGTCTCTCTGAGA-1_2	patient1_lesion2	0	0	0.602671	0	0	0	0	0.976063	0	expr	multi_expr
AGCGTATAGAATCTCC-1_2	patient1_lesion2	0	0	0	0	0	0	0	1.94711	0	expr	CEACAM5
AGCGTATAGCTAGCCC-1_2	patient1_lesion2	0	0	0	0	0	0	0	1.19759	0	expr	CEACAM5
AGCGTATCAAGTTGTC-1_2	patient1_lesion2	0	0	0	0	0	0	0	0	0	non_expr	non_expr
AGCGTCGGTACTTAGC-1_2	patient1_lesion2	0	0	0	0	0	0	0	0	0	non_expr	non_expr
AGCGTCGTCGAACTGT-1_2	patient1_lesion2	0	0	0	0	0	0	0	0	0	non_expr	non_expr
AGCTCCTAGTGGTAAT-1_2	patient1_lesion2	0	0	0	0	0	0	0	0	0	non_expr	non_expr
AGCTCCTCAGACGCAA-1_2	patient1_lesion2	0	0	0	0	0	0	0	0	0	non_expr	non_expr
AGCTCCTCATGCCACG-1_2	patient1_lesion2	0	0	0	0	0	0	0	1.20051	0	expr	CEACAM5
AGCTCCTTCCGCGCAA-1_2	patient1_lesion2	0	0	0	0	0	0	0	0	0	non_expr	non_expr
AGCTCTCGTGACAAAT-1_2	patient1_lesion2	0	0	0	0	0	0	0	0	0	non_expr	non_expr
AGCTCTCTCATCATTC-1_2	patient1_lesion2	0	0	0	0	0	0	0.601737	0.601737	0	expr	multi_expr
AGCTTGACACGGTAAG-1_2	patient1_lesion2	0	0	0	0	0	0	0	0.406753	0	expr	CEACAM5
AGGCCACAGCGTCTAT-1_2	patient1_lesion2	0	0	0	0	0	0	0.746397	0	0	expr	BTBD2
AGGCCACAGCTGAACG-1_2	patient1_lesion2	0	0	0	0	0	0	0	0	0	non_expr	non_expr
AGGCCACAGGATGCGT-1_2	patient1_lesion2	0	0	0	0	0	0	0	0.618354	0	expr	CEACAM5
AGGCCACTCTCTGTCG-1_2	patient1_lesion2	0	0	0.462711	0	0	0	0	0	0	expr	EZH2
AGGCCGTCACAGACTT-1_2	patient1_lesion2	0	0	0	0	0	0	0	0	0	non_expr	non_expr
AGGCCGTGTCCGAAGA-1_2	patient1_lesion2	0	0	0	0	0	0	0	1.66131	0	expr	CEACAM5
AGGCCGTGTGTATGGG-1_2	patient1_lesion2	0	0	0	0	0	0	0.721615	0	0	expr	BTBD2
AGGGAGTAGCGATTCT-1_2	patient1_lesion2	0	0	1.21498	0	0	0	0	0	0	expr	EZH2
AGGGAGTCACCCTATC-1_2	patient1_lesion2	0	0	0	0	0	0	0	0	0	non_expr	non_expr
AGGGAGTCAGTGGGAT-1_2	patient1_lesion2	0	0	0	0	0	0	0	0.975085	0	expr	CEACAM5
AGGGAGTCATTCTTAC-1_2	patient1_lesion2	0	0	1.26595	0	0	0	0	0	0	expr	EZH2
AGGGAGTGTGTCTGAT-1_2	patient1_lesion2	0	0	0	0	0	0	0	2.05004	0	expr	CEACAM5
AGGGAGTGTTGCGCAC-1_2	patient1_lesion2	0	0	0	0	0	0	0	0	0	non_expr	non_expr
AGGGAGTTCAGCTTAG-1_2	patient1_lesion2	0	0	0	0	0	0	0	0	0	non_expr	non_expr
AGGGATGAGTACTTGC-1_2	patient1_lesion2	0	0	0	0	0	0	1.28435	1.28435	0	expr	multi_expr
AGGGATGGTGTAAGTA-1_2	patient1_lesion2	0	0	0	0	0	0	0	0	0	non_expr	non_expr
AGGGTGAAGAACAACT-1_2	patient1_lesion2	0	0	0	0	0	0	0	0	0	non_expr	non_expr
AGGGTGAAGCCACCTG-1_2	patient1_lesion2	0	0	0	0	0	0	0	0	0	non_expr	non_expr
AGGGTGAAGTCCAGGA-1_2	patient1_lesion2	0	0.779362	0	0	0	0	0	0	0	expr	GPNMB
AGGGTGACATACCATG-1_2	patient1_lesion2	0.743491	0	0	0	0	0	0	0	0	expr	HHAT
AGGGTGAGTAGCGTGA-1_2	patient1_lesion2	0	0	0	0	0	0	0	0	0	non_expr	non_expr
AGGTCATGTTGTGGAG-1_2	patient1_lesion2	0.286553	0	0	0	0	0	0	0	0	expr	HHAT
AGGTCATTCAGCATGT-1_2	patient1_lesion2	0	0	0.76928	0	0	0	0	0.76928	0	expr	multi_expr
AGGTCATTCGGCGCTA-1_2	patient1_lesion2	0	0	0	0	0	0	0	0	0	non_expr	non_expr
AGGTCATTCTCGTATT-1_2	patient1_lesion2	0	0	0	0	0	0	0	0	0	non_expr	non_expr
AGGTCCGGTCCGCTGA-1_2	patient1_lesion2	0	0	0	0	0	0	0	0	0	non_expr	non_expr
AGGTCCGGTTGGAGGT-1_2	patient1_lesion2	0	0	0	0	0	0	0.816209	0	0	expr	BTBD2
AGTAGTCAGGGTGTTG-1_2	patient1_lesion2	0	0	0	0	0	0	0.558248	0	0	expr	BTBD2
AGTAGTCCATCCTTGC-1_2	patient1_lesion2	0	0	0	0	0	0	0	0	0	non_expr	non_expr
AGTAGTCTCATCGATG-1_2	patient1_lesion2	0	0	0	0	0	0	0	0	0	non_expr	non_expr
AGTAGTCTCTTATCTG-1_2	patient1_lesion2	0	0	0	0	0	0	0	1.45064	0	expr	CEACAM5
AGTCTTTAGCAGATCG-1_2	patient1_lesion2	0	0	0	0	0	0	0	1.15214	0	expr	CEACAM5
AGTGAGGAGACCACGA-1_2	patient1_lesion2	0	0	0	0	0	0	0.891781	0	0	expr	BTBD2
AGTGAGGAGATAGTCA-1_2	patient1_lesion2	0	0	0	0	0	0	0	0	0	non_expr	non_expr
AGTGAGGCAGGGTACA-1_2	patient1_lesion2	0	0	0	0	0	0	0	1.96765	0	expr	CEACAM5
AGTGGGAAGCAATATG-1_2	patient1_lesion2	0	0	0	0	0	0	0	0	0	non_expr	non_expr
AGTGGGAGTCTAGCGC-1_2	patient1_lesion2	0	0	0	0	0	0	0	1.27461	0	expr	CEACAM5
AGTGGGATCCTTTACA-1_2	patient1_lesion2	0	0	0.442867	0	0	0	0	0	0	expr	EZH2
AGTGTCACAGGACCCT-1_2	patient1_lesion2	0	0	0	0	0	0	0	0	0	non_expr	non_expr
AGTGTCAGTTCGAATC-1_2	patient1_lesion2	0	0	0	0	0	0	0	1.71335	0	expr	CEACAM5
AGTTGGTAGGGATGGG-1_2	patient1_lesion2	0	0	0	0	0	0	0	0	0	non_expr	non_expr
AGTTGGTCAAGACGTG-1_2	patient1_lesion2	0	0	0	0	0	0	0	2.23136	0	expr	CEACAM5
AGTTGGTGTGCTGTAT-1_2	patient1_lesion2	0	0	0	0	0	0	0	0	0	non_expr	non_expr
ATAACGCAGACGCACA-1_2	patient1_lesion2	0	0	0	0	0	0	0	0	0	non_expr	non_expr
ATAACGCAGGACAGCT-1_2	patient1_lesion2	0	0	0	0	0	0	0	2.28982	0	expr	CEACAM5
ATAACGCGTAAGTAGT-1_2	patient1_lesion2	0	0	0	0	0	0	0	1.06283	0	expr	CEACAM5
ATAACGCGTTCAGTAC-1_2	patient1_lesion2	0	0	0	0	0	0	0	0	0	non_expr	non_expr
ATCACGAAGTAACCCT-1_2	patient1_lesion2	0	0	0	0	0	0	0	1.69164	0	expr	CEACAM5
ATCACGAGTAAATGTG-1_2	patient1_lesion2	0	0	0	0	0	0	0	0.411728	0	expr	CEACAM5
ATCACGAGTCAACATC-1_2	patient1_lesion2	0	0	0	0	0	0	1.44541	0	0	expr	BTBD2
ATCACGAGTCAGATAA-1_2	patient1_lesion2	0	0	0	0	0	0	0	0	0	non_expr	non_expr
ATCATCTCAGTATAAG-1_2	patient1_lesion2	0	0.636743	0.636743	0	0	0	0	0.636743	0	expr	multi_expr
ATCATCTGTACGACCC-1_2	patient1_lesion2	0	0	0.824211	0	0	0	0	0.824211	0	expr	multi_expr
ATCATCTTCAGTGTTG-1_2	patient1_lesion2	0	0	0	0	0	0	0	0	0	non_expr	non_expr
ATCATGGGTGCGCTTG-1_2	patient1_lesion2	0	0	0	0	0	0	0	0.677808	0	expr	CEACAM5
ATCATGGTCGTATCAG-1_2	patient1_lesion2	0	0	0	0	0	0	0	0	0	non_expr	non_expr
ATCCACCCATAGACTC-1_2	patient1_lesion2	0	0	0	0	0	0	0.778532	0	0	expr	BTBD2
ATCCGAAAGGTGTTAA-1_2	patient1_lesion2	0	0	1.14926	0	0	0	0	1.4431	0	expr	multi_expr
ATCGAGTAGCTGAAAT-1_2	patient1_lesion2	0	0.781476	0	0	0	0	0.781476	0	0	expr	multi_expr
ATCGAGTCACACTGCG-1_2	patient1_lesion2	0	0	0	0	0	0	0	0	0	non_expr	non_expr
ATCGAGTCACATCTTT-1_2	patient1_lesion2	0	0	0	0	0	0	0	0	0	non_expr	non_expr
ATCGAGTGTACATGTC-1_2	patient1_lesion2	0	0	0	0	0	0	0	0	0	non_expr	non_expr
ATCGAGTGTGAAATCA-1_2	patient1_lesion2	0	0	0	0	0	0	0	0	0	non_expr	non_expr
ATCGAGTGTGTTTGGT-1_2	patient1_lesion2	0	0	0	0	0	0	0.804936	0	0	expr	BTBD2
ATCGAGTGTTACGGAG-1_2	patient1_lesion2	0	0	0	0	0	0	0	0	0	non_expr	non_expr
ATCGAGTTCGTACGGC-1_2	patient1_lesion2	0	0	0	0	0	0	0	0	0	non_expr	non_expr
ATCTACTCACCAGATT-1_2	patient1_lesion2	0	0	0	0	0	0	1.43047	0	0	expr	BTBD2
ATCTACTGTCATCGGC-1_2	patient1_lesion2	0	0	0.427463	0	0	0	0	0.427463	0	expr	multi_expr
ATCTACTTCATTGCCC-1_2	patient1_lesion2	0	0	0	0	0	0	0	0	0	non_expr	non_expr
ATCTGCCCAGTCACTA-1_2	patient1_lesion2	1.02422	0.637877	0	0	0	0	1.02422	1.3022	0	expr	multi_expr
ATGAGGGAGCCACGTC-1_2	patient1_lesion2	0	0	0.87562	0	0	0	0.87562	0	0	expr	multi_expr
ATGAGGGGTTCCACAA-1_2	patient1_lesion2	0	0	0	0	0	0	0	0	0	non_expr	non_expr
ATGAGGGTCAAAGACA-1_2	patient1_lesion2	0.808231	0	0	0	0	0	0.808231	0	0	expr	multi_expr
ATGCGATGTCGAGATG-1_2	patient1_lesion2	0	0	0	0	0	0	0	0	0	non_expr	non_expr
ATGGGAGAGCCATCGC-1_2	patient1_lesion2	0	0	0	0	0	0	0	0	0	non_expr	non_expr
ATGGGAGGTACTTGAC-1_2	patient1_lesion2	0	0	0	0	0	0	0	0	0	non_expr	non_expr
ATGGGAGTCTGATACG-1_2	patient1_lesion2	0	0.842677	0	0	0	0	0	0	0	expr	GPNMB
ATGTGTGCAAGCGAGT-1_2	patient1_lesion2	0	0	0	0	0	0	0	0	0	non_expr	non_expr
ATGTGTGCATGGTAGG-1_2	patient1_lesion2	0	0	0	0	0	0	1.37566	0	0	expr	BTBD2
ATGTGTGGTGAGGGTT-1_2	patient1_lesion2	0	0	1.07467	0	0	0	0	0	0	expr	EZH2
ATGTGTGTCGTAGGAG-1_2	patient1_lesion2	0	0	0	0	0	0	0	0.731263	0	expr	CEACAM5
ATTACTCAGAGGTTAT-1_2	patient1_lesion2	0	0	0	0	0	0	0	1.03727	0	expr	CEACAM5
ATTACTCAGGCTAGAC-1_2	patient1_lesion2	0.498992	0.280303	0	0	0	0	0	0	0	expr	multi_expr
ATTACTCCAGTAAGCG-1_2	patient1_lesion2	0	0	0	0	0	0	0	0	0	non_expr	non_expr
ATTATCCAGCCCTAAT-1_2	patient1_lesion2	0	0	0	0	0	0	0	0	0	non_expr	non_expr
ATTATCCGTCGACTAT-1_2	patient1_lesion2	0	0	0	0	0	0	1.34204	0	0	expr	BTBD2
ATTATCCGTGCAACTT-1_2	patient1_lesion2	0	0	0	0	0	0	0	0	0	non_expr	non_expr
ATTATCCTCAAACCAC-1_2	patient1_lesion2	0	0	0.395598	0	0	0	0.395598	0	0	expr	multi_expr
ATTCTACAGCGTAATA-1_2	patient1_lesion2	0	0	0	0	0	0	0	0	0	non_expr	non_expr
ATTCTACCACGGTAGA-1_2	patient1_lesion2	0	0	0	0	0	0	0	2.11105	0	expr	CEACAM5
ATTCTACCAGACGCAA-1_2	patient1_lesion2	0	0	0	0	0	0	0	0	0	non_expr	non_expr
ATTCTACTCCGCATAA-1_2	patient1_lesion2	0	0	0	0	0	0	0	0	0	non_expr	non_expr
ATTCTACTCTCGAGTA-1_2	patient1_lesion2	0	0	0	0	0	0	0	0	0	non_expr	non_expr
ATTCTACTCTCTTGAT-1_2	patient1_lesion2	0	0	0	0	0	0	0	0	0	non_expr	non_expr
ATTCTACTCTTGTCAT-1_2	patient1_lesion2	0	0	1.64661	0	0	0	0	0	0	expr	EZH2
ATTGGACGTTATGCGT-1_2	patient1_lesion2	0	0	0	0	0	0	0	0	0	non_expr	non_expr
ATTGGTGAGTACACCT-1_2	patient1_lesion2	0	0	0	0	0	0	0	1.59061	0	expr	CEACAM5
ATTGGTGAGTCCGGTC-1_2	patient1_lesion2	0	0	0	0	0	0	0	0	0	non_expr	non_expr
ATTGGTGCACACAGAG-1_2	patient1_lesion2	0	0	0	0	0	0	0.433962	0	0	expr	BTBD2
ATTGGTGGTGTTTGGT-1_2	patient1_lesion2	0	0	0	0	0	0	0	1.46634	0	expr	CEACAM5
ATTGGTGGTTCGTCTC-1_2	patient1_lesion2	0	0	0	0	0	0	0	0	0	non_expr	non_expr
ATTGGTGTCGTGGTCG-1_2	patient1_lesion2	0	0	0	0	0	0	0	0	0	non_expr	non_expr
ATTTCTGTCCCTTGTG-1_2	patient1_lesion2	0	0	0	0	0	0	0	0	0	non_expr	non_expr
ATTTCTGTCTATGTGG-1_2	patient1_lesion2	0	0	0	0	0	0	0	0	0	non_expr	non_expr
CAACCAAAGATGTTAG-1_2	patient1_lesion2	0	0	0	0	0	0	0	0	0	non_expr	non_expr
CAACCAAAGCTAGGCA-1_2	patient1_lesion2	0	0	0	0	0	0	1.00139	1.49158	0	expr	multi_expr
CAACCAAAGGATTCGG-1_2	patient1_lesion2	0	0	0	0	0	0	0.733225	0	0	expr	BTBD2
CAACCAATCTGTACGA-1_2	patient1_lesion2	0	0	0	0	0	0	0	0.79455	0	expr	CEACAM5
CAACCAATCTTTCCTC-1_2	patient1_lesion2	0	0	1.13711	0	0	0	0	1.13711	0	expr	multi_expr
CAACCTCAGGCCCGTT-1_2	patient1_lesion2	0	0	0	0	0	0	0.476869	0	0	expr	BTBD2
CAACCTCAGTTAGCGG-1_2	patient1_lesion2	0	0	0	0	0	0	0	1.10729	0	expr	CEACAM5
CAACCTCGTCTCTTAT-1_2	patient1_lesion2	0	0	0	0	0	0	0	0	0	non_expr	non_expr
CAACCTCTCGAATGGG-1_2	patient1_lesion2	0	0	0	0	0	0	0	0	0	non_expr	non_expr
CAACTAGAGAGCCTAG-1_2	patient1_lesion2	0	0	0	0	0	0	0	0	0	non_expr	non_expr
CAACTAGAGGACCACA-1_2	patient1_lesion2	0	0	0	0	0	0	1.71354	0	0	expr	BTBD2
CAACTAGTCTATCGCC-1_2	patient1_lesion2	0	0.969717	0	0	0	0	0	0	0	expr	GPNMB
CAAGAAAAGCACCGCT-1_2	patient1_lesion2	0	0	0	0	0	0	0	0	0	non_expr	non_expr
CAAGATCAGCCCAGCT-1_2	patient1_lesion2	0	0	0	0	0	0	0	0	0	non_expr	non_expr
CAAGATCGTTGATTCG-1_2	patient1_lesion2	0	0	0	0	0	0	0.54581	0	0	expr	BTBD2
CAAGATCTCTTTACAC-1_2	patient1_lesion2	0	0	0	0	0	0	0	0	0	non_expr	non_expr
CAAGGCCAGACGCACA-1_2	patient1_lesion2	0	0	0	0	0	0	0	0	0	non_expr	non_expr
CAAGGCCAGCGCTCCA-1_2	patient1_lesion2	0	0	0	0	0	0	0	0	0	non_expr	non_expr
CAAGTTGAGAACAATC-1_2	patient1_lesion2	0	0	0	0	0	0	0	0.485796	0	expr	CEACAM5
CAAGTTGCAAGACGTG-1_2	patient1_lesion2	0	0	0	0	0	0	0	0	0	non_expr	non_expr
CAAGTTGCACATTCGA-1_2	patient1_lesion2	0	0	0	0	0	0	0	0	0	non_expr	non_expr
CAAGTTGCACCAGTTA-1_2	patient1_lesion2	0	0	0	0	0	0	0	0	0	non_expr	non_expr
CAAGTTGTCACTCCTG-1_2	patient1_lesion2	0	0	0	0	0	0	0	0	0	non_expr	non_expr
CAAGTTGTCATCGGAT-1_2	patient1_lesion2	0	0	0	0	0	0	0	0	0	non_expr	non_expr
CAAGTTGTCCAACCAA-1_2	patient1_lesion2	0	0	0	0	0	0	0	0	0	non_expr	non_expr
CAAGTTGTCCTGTACC-1_2	patient1_lesion2	0	0	0	0	0	0	0	0	0	non_expr	non_expr
CACAAACAGAGCAATT-1_2	patient1_lesion2	0	0	0	0	0	0	0	0.975136	0	expr	CEACAM5
CACAAACAGAGCTGGT-1_2	patient1_lesion2	0	0	0	0	0	0	0	0	0	non_expr	non_expr
CACAAACCAAAGTGCG-1_2	patient1_lesion2	0	0	0	0	0	0	0	0	0	non_expr	non_expr
CACAAACCATCCGGGT-1_2	patient1_lesion2	0	0	0	0	0	0	0	0	0	non_expr	non_expr
CACACAAGTCCAGTTA-1_2	patient1_lesion2	0	0	0	0	0	0	0	0	0	non_expr	non_expr
CACACAATCTCGTTTA-1_2	patient1_lesion2	0	0	0	0	0	0	0	1.87984	0	expr	CEACAM5
CACACAATCTGCTTGC-1_2	patient1_lesion2	0	0	0	0	0	0	0	0	0	non_expr	non_expr
CACACCTAGTGCTGCC-1_2	patient1_lesion2	0	0	0	0	0	0	0	0	0	non_expr	non_expr
CACACCTGTAAGTTCC-1_2	patient1_lesion2	0	0	0	0	0	0	0	0	0	non_expr	non_expr
CACACCTGTGCTCTTC-1_2	patient1_lesion2	0	0	0	0	0	0	0	0	0	non_expr	non_expr
CACACTCGTACACCGC-1_2	patient1_lesion2	0	0	0	0	0	0	0	0	0	non_expr	non_expr
CACACTCGTCTGGTCG-1_2	patient1_lesion2	0	0	0	0	0	0	0	0	0	non_expr	non_expr
CACAGGCAGACTTTCG-1_2	patient1_lesion2	0	0	0	0	0	0	0	0	0	non_expr	non_expr
CACAGGCGTAAGAGGA-1_2	patient1_lesion2	0	0	0	0	0	0	0	0	0	non_expr	non_expr
CACAGGCTCCTGCTTG-1_2	patient1_lesion2	0	0	0	0	0	0	0	0	0	non_expr	non_expr
CACAGGCTCTGCGACG-1_2	patient1_lesion2	0	0	0	0	0	0	0	0	0	non_expr	non_expr
CACAGTACAACGCACC-1_2	patient1_lesion2	0	0	1.05879	0	0	0	0	0	0	expr	EZH2
CACAGTAGTGCATCTA-1_2	patient1_lesion2	0	0	0	0	0	0	0	0	0	non_expr	non_expr
CACAGTATCTAACTTC-1_2	patient1_lesion2	0	0	0	0	0	0	0	1.40612	0	expr	CEACAM5
CACATAGCACTTAACG-1_2	patient1_lesion2	0	0	0	0	0	0	2.05477	0	0	expr	BTBD2
CACATAGCATCACGAT-1_2	patient1_lesion2	0	0	0	0	0	0	0	0	0	non_expr	non_expr
CACATAGGTGCAGTAG-1_2	patient1_lesion2	0	0	0	0	0	0	0	1.61959	0	expr	CEACAM5
CACATAGGTTGGTAAA-1_2	patient1_lesion2	0	0	0	0	0	0	0	0.921012	0	expr	CEACAM5
CACATAGTCTTGCCGT-1_2	patient1_lesion2	0	0	0	0	0	0	0	0	0	non_expr	non_expr
CACATTTAGCGTCAAG-1_2	patient1_lesion2	0	0.788217	0	0	0	0	1.22346	2.10375	0	expr	multi_expr
CACATTTAGTGATCGG-1_2	patient1_lesion2	0	0	0	0	0	0	0	0	0	non_expr	non_expr
CACATTTCAGCGTAAG-1_2	patient1_lesion2	0	0	0	0	0	0	0	0	0	non_expr	non_expr
CACATTTGTCTGATCA-1_2	patient1_lesion2	0	0	0	0	0	0	0	0	0	non_expr	non_expr
CACCACTCAAGCCCAC-1_2	patient1_lesion2	0	0	0	0	0	0	0	0	0	non_expr	non_expr
CACCACTCAATAGCAA-1_2	patient1_lesion2	0	0	0	0	0	0	0.73143	1.67001	0	expr	multi_expr
CACCACTGTTCGTTGA-1_2	patient1_lesion2	0	0	0	0	0	0	0	0.911251	0	expr	CEACAM5
CACCACTTCGAACGGA-1_2	patient1_lesion2	0	0	0.488507	0	0	0	0.488507	0	0	expr	multi_expr
CACCACTTCGCTGATA-1_2	patient1_lesion2	0	0	0.361991	0	0	0	0	0	0	expr	EZH2
CACCAGGAGGAGTAGA-1_2	patient1_lesion2	0	0	0	0	0	0	0	0	0	non_expr	non_expr
CACCAGGCAAACCTAC-1_2	patient1_lesion2	0	0	0	0	0	0	0	0	0	non_expr	non_expr
CACCAGGCATGGAATA-1_2	patient1_lesion2	0	0	0	0	0	0	0.714245	1.41778	0	expr	multi_expr
CACCTTGAGCCCAATT-1_2	patient1_lesion2	0	0	0	0	0	0	0	0	0	non_expr	non_expr
CACCTTGAGTCGAGTG-1_2	patient1_lesion2	0	0	0	0	0	0	0	0	0	non_expr	non_expr
CACCTTGGTACCCAAT-1_2	patient1_lesion2	0	0	0	0	0	0	0	1.54009	0	expr	CEACAM5
CACCTTGGTATATCCG-1_2	patient1_lesion2	0	0	0	0	0	0	0	1.97975	0	expr	CEACAM5
CACCTTGGTGATAAAC-1_2	patient1_lesion2	0	0	0	0	0	0	0	0	0	non_expr	non_expr
CACTCCAAGAAAGTGG-1_2	patient1_lesion2	0	0	0	0	0	0	0.344717	0	0	expr	BTBD2
CACTCCAAGAAGATTC-1_2	patient1_lesion2	0	0	0	0	0	0	0	0	0	non_expr	non_expr
CACTCCACATCCAACA-1_2	patient1_lesion2	0	0	0	0	0	0	0	0	0	non_expr	non_expr
CACTCCAGTCATCCCT-1_2	patient1_lesion2	0	0	0	0	0	0	0	0	0	non_expr	non_expr
CACTCCATCACTTACT-1_2	patient1_lesion2	0	0	0	0	0	0	0	0	0	non_expr	non_expr
CAGAATCAGATGGCGT-1_2	patient1_lesion2	0	0	0	0	0	0	0	1.30425	0	expr	CEACAM5
CAGAATCAGCAATATG-1_2	patient1_lesion2	0	1.92495	0	0	0	0	1.92495	0	0	expr	multi_expr
CAGAATCAGCTGATAA-1_2	patient1_lesion2	0	0	0	0	0	0	0	0.49189	0	expr	CEACAM5
CAGAATCAGTATCTCG-1_2	patient1_lesion2	0	0	0	0	0	0	0	0	0	non_expr	non_expr
CAGAATCGTGACAAAT-1_2	patient1_lesion2	0	0	0	0	0	0	0	0.859834	0	expr	CEACAM5
CAGAGAGGTATTCGTG-1_2	patient1_lesion2	0	0	0	0	0	0	0	0	0	non_expr	non_expr
CAGATCAAGGCTACGA-1_2	patient1_lesion2	0	0	0	0	0	0	0	0	0	non_expr	non_expr
CAGATCACAGCCTTTC-1_2	patient1_lesion2	0	0	0	0	0	0	0	0	0	non_expr	non_expr
CAGATCACAGGAACGT-1_2	patient1_lesion2	0	0	1.26971	0	0	0	0	0	0	expr	EZH2
CAGATCAGTCTGGAGA-1_2	patient1_lesion2	0	0	0	0	0	0	0	0	0	non_expr	non_expr
CAGATCATCTGCTGCT-1_2	patient1_lesion2	0	0	1.42063	0	0	0	0	0	0	expr	EZH2
CAGCAGCAGAAACCTA-1_2	patient1_lesion2	0	0	0	0	0	0	0	0	0	non_expr	non_expr
CAGCAGCAGATAGTCA-1_2	patient1_lesion2	0	0	0	0	0	0	0.544075	0.894465	0	expr	multi_expr
CAGCAGCAGTATTGGA-1_2	patient1_lesion2	0	0	0	0	0	0	0	0	0	non_expr	non_expr
CAGCAGCCATGACGGA-1_2	patient1_lesion2	0	0.75965	0	0	0	0	0.75965	1.71382	0	expr	multi_expr
CAGCAGCTCATACGGT-1_2	patient1_lesion2	0	0	0	0	0	0	0	0	0	non_expr	non_expr
CAGCAGCTCGTCGTTC-1_2	patient1_lesion2	0	0	0	0	0	0	0	0	0	non_expr	non_expr
CAGCATACAAAGGAAG-1_2	patient1_lesion2	0.143582	0	0	0	0	0	0	0	0	expr	HHAT
CAGCATACACTGAAGG-1_2	patient1_lesion2	0	0.789856	0	0	0	0	0	2.10639	0	expr	multi_expr
CAGCCGAAGTAGATGT-1_2	patient1_lesion2	0	0	0	0	0	0	0	0	0	non_expr	non_expr
CAGCCGACAGTCCTTC-1_2	patient1_lesion2	0	0	0	0	0	0	0	1.00155	0	expr	CEACAM5
CAGCCGAGTCAACTGT-1_2	patient1_lesion2	0	0	0	0	0	0	0	0	0	non_expr	non_expr
CAGCCGATCAGAAATG-1_2	patient1_lesion2	0	0	0	0	0	0	0	0	0	non_expr	non_expr
CAGCCGATCCCACTTG-1_2	patient1_lesion2	0	0	0	0	0	0	0	0	0	non_expr	non_expr
CAGCCGATCGGAGGTA-1_2	patient1_lesion2	0	0	0	0	0	0	0	0	0	non_expr	non_expr
CAGCCGATCTTGCAAG-1_2	patient1_lesion2	0	0	0	0	0	0	0	0	0	non_expr	non_expr
CAGCGACAGTACGTAA-1_2	patient1_lesion2	0	0	0	0	0	0	0	0	0	non_expr	non_expr
CAGCGACCACGAAATA-1_2	patient1_lesion2	0	0	0.790843	0	0	0	0	0	0	expr	EZH2
CAGCGACGTTGGACCC-1_2	patient1_lesion2	0	0	0	0	0	0	0	0	0	non_expr	non_expr
CAGCGACTCAACACTG-1_2	patient1_lesion2	0	0	0	0	0	0	0	0	0	non_expr	non_expr
CAGCTAACAAACAACA-1_2	patient1_lesion2	0	0	0	0	0	0	0	1.47123	0	expr	CEACAM5
CAGCTAAGTGCTGTAT-1_2	patient1_lesion2	0	0	0	0	0	0	0	0.383939	0	expr	CEACAM5
CAGCTAATCAGCATGT-1_2	patient1_lesion2	0	0	0	0	0	0	0	1.28096	0	expr	CEACAM5
CAGCTGGAGTTCGATC-1_2	patient1_lesion2	0	0	0	0	0	0	0	1.43802	0	expr	CEACAM5
CAGCTGGTCACGCGGT-1_2	patient1_lesion2	0	0	0	0	0	0	0	0	0	non_expr	non_expr
CAGGTGCAGTAATCCC-1_2	patient1_lesion2	0	0	0	0	0	0	0	0	0	non_expr	non_expr
CAGGTGCGTTCAGCGC-1_2	patient1_lesion2	0	0	0	0	0	0	0	0	0	non_expr	non_expr
CAGTAACGTGGTCTCG-1_2	patient1_lesion2	0	0	1.86402	0	0	0	0	0	0	expr	EZH2
CAGTAACGTGTTCTTT-1_2	patient1_lesion2	0	0	0	0	0	0	0	2.29662	0	expr	CEACAM5
CATATGGCATCGATTG-1_2	patient1_lesion2	0	0	0	0	0	0	0	0	0	non_expr	non_expr
CATATGGCATTCCTGC-1_2	patient1_lesion2	0	0	0	0	0	0	0	0	0	non_expr	non_expr
CATATGGGTTTGACAC-1_2	patient1_lesion2	0	0	0	0	0	0	0	0	0	non_expr	non_expr
CATATGGTCTACCAGA-1_2	patient1_lesion2	0	0	0	0	0	0	0	0	0	non_expr	non_expr
CATATTCAGGTGCACA-1_2	patient1_lesion2	0	0	0	0	0	0	0	0.808369	0	expr	CEACAM5
CATATTCGTAGTAGTA-1_2	patient1_lesion2	0	0	0	0	0	0	0.562437	0	0	expr	BTBD2
CATATTCTCAGTTAGC-1_2	patient1_lesion2	0	0	0	0	0	0	0	0	0	non_expr	non_expr
CATATTCTCCGAATGT-1_2	patient1_lesion2	0	0	0	0	0	0	0	0	0	non_expr	non_expr
CATCAAGAGCTATGCT-1_2	patient1_lesion2	0	0	0	0	0	0	1.22746	0	0	expr	BTBD2
CATCAAGGTCACACGC-1_2	patient1_lesion2	0	0	0	0	0	0	1.53736	0	0	expr	BTBD2
CATCAGAAGCTAGTTC-1_2	patient1_lesion2	0	0	0	0	0	0	0	0	0	non_expr	non_expr
CATCAGACATCGGACC-1_2	patient1_lesion2	0	0	0.661293	0	0	0	0	0.661293	0	expr	multi_expr
CATCAGATCTGCCAGG-1_2	patient1_lesion2	0	0	0	0	0	0	0	0	0	non_expr	non_expr
CATCAGATCTGCTGCT-1_2	patient1_lesion2	0	0	0	0	0	0	0	0	0	non_expr	non_expr
CATCCACAGTGAACGC-1_2	patient1_lesion2	0	0	0	0	0	0	0	0	0	non_expr	non_expr
CATCCACGTACCCAAT-1_2	patient1_lesion2	0	0	0	0	0	0	0	0	0	non_expr	non_expr
CATCCACGTGCGATAG-1_2	patient1_lesion2	0	0	0	0	0	0	0	0	0	non_expr	non_expr
CATCCACGTTATTCTC-1_2	patient1_lesion2	0	0	0	0	0	0	0	0	0	non_expr	non_expr
CATCGGGCACAGAGGT-1_2	patient1_lesion2	0	0	0	0	0	0	0	0	0	non_expr	non_expr
CATCGGGCAGCCAGAA-1_2	patient1_lesion2	0	0	0	0	0	0	1.18515	0	0	expr	BTBD2
CATCGGGCAGTTAACC-1_2	patient1_lesion2	0	0	0	0	0	0	0	0.977508	0	expr	CEACAM5
CATGACAGTCCTCCAT-1_2	patient1_lesion2	0	0	0	0	0	0	0.862832	0	0	expr	BTBD2
CATGACATCGTCCAGG-1_2	patient1_lesion2	0	0	0	0	0	0	0	0.496803	0	expr	CEACAM5
CATGACATCTTAACCT-1_2	patient1_lesion2	0	0.358437	0	0	0	0	0	0.358437	0	expr	multi_expr
CATGCCTCACTAGTAC-1_2	patient1_lesion2	0	0	0.886883	0	0	0	0	0	0	expr	EZH2
CATGGCGCATCACGAT-1_2	patient1_lesion2	0	0	0.974519	0	0	0	0	0.974519	0	expr	multi_expr
CATGGCGGTAAGTAGT-1_2	patient1_lesion2	0	0.906738	0	0	0	0	0	0.906738	0	expr	multi_expr
CCAATCCAGAGTAAGG-1_2	patient1_lesion2	0	0	0	0	0	0	0	0	0	non_expr	non_expr
CCACCTACAGACAGGT-1_2	patient1_lesion2	0	0	0	0	0	0	0	0	0	non_expr	non_expr
CCACCTAGTAAGAGAG-1_2	patient1_lesion2	0	0	0	0	0	0	0	0	0	non_expr	non_expr
CCACGGAAGGGATACC-1_2	patient1_lesion2	0	0	0	0	0	0	0	1.20646	0	expr	CEACAM5
CCACGGAGTTCGGGCT-1_2	patient1_lesion2	0	0	0	0	0	0	0	0	0	non_expr	non_expr
CCACTACAGCAGGCTA-1_2	patient1_lesion2	0	0	0	0	0	0	1.25995	0	0	expr	BTBD2
CCACTACCAAGTTGTC-1_2	patient1_lesion2	0	0	0.970632	0	0	0	0	0	0	expr	EZH2
CCACTACGTTCAGCGC-1_2	patient1_lesion2	0	0	0	0	0	0	0	0	0	non_expr	non_expr
CCACTACTCCATGAAC-1_2	patient1_lesion2	0	0	0.687446	0	0	0	0	0	0	expr	EZH2
CCACTACTCCTGTACC-1_2	patient1_lesion2	0	0	0	0	0	0	0	0	0	non_expr	non_expr
CCACTACTCTGCTGCT-1_2	patient1_lesion2	0	0	0	0	0	0	0	0	0	non_expr	non_expr
CCACTACTCTTGTACT-1_2	patient1_lesion2	0	0.980135	0	0	0	0	0	0	0	expr	GPNMB
CCAGCGAAGGAGTTGC-1_2	patient1_lesion2	0	0	0	0	0	0	0	0	0	non_expr	non_expr
CCAGCGATCATGGTCA-1_2	patient1_lesion2	0	0	0	0	0	0	0	1.36836	0	expr	CEACAM5
CCAGCGATCCTTCAAT-1_2	patient1_lesion2	0	0	0	0	0	0	0	0	0	non_expr	non_expr
CCATGTCCATCAGTCA-1_2	patient1_lesion2	0	0	0	0	0	0	0	0.736444	0	expr	CEACAM5
CCATTCGAGCCTTGAT-1_2	patient1_lesion2	0	0	1.83957	0	0	0	0	0	0	expr	EZH2
CCATTCGTCCGAGCCA-1_2	patient1_lesion2	0	0	0	0	0	0	0	0	0	non_expr	non_expr
CCCAATCCAATTCCTT-1_2	patient1_lesion2	0	0	0	0	0	0	0	0	0	non_expr	non_expr
CCCAATCCATAAAGGT-1_2	patient1_lesion2	0	0	0	0	0	0	0	2.31821	0	expr	CEACAM5
CCCAGTTAGCTCTCGG-1_2	patient1_lesion2	0	0	1.32082	0	0	0	0	1.32082	0	expr	multi_expr
CCCAGTTAGGTGATAT-1_2	patient1_lesion2	0	0	0	0	0	0	0	0	0	non_expr	non_expr
CCCAGTTGTTGTCTTT-1_2	patient1_lesion2	0	0	0	0	0	0	0	0	0	non_expr	non_expr
CCCTCCTTCTTTAGGG-1_2	patient1_lesion2	0	0	0	0	0	0	0	0	0	non_expr	non_expr
CCGGGATAGAATAGGG-1_2	patient1_lesion2	0	0.997916	0	0	0	0	0	0	0	expr	GPNMB
CCGGGATCACATCCGG-1_2	patient1_lesion2	0	0	0	0	0	0	0	0	0	non_expr	non_expr
CCGGGATTCATAGCAC-1_2	patient1_lesion2	0	1.1058	0.69854	0	0	0	0	0.69854	0	expr	multi_expr
CCGGTAGTCGTATCAG-1_2	patient1_lesion2	0	0	0	0	0	0	0.666458	0	0	expr	BTBD2
CCGTACTAGACAAAGG-1_2	patient1_lesion2	0	0	0	0	0	0	0	0	0	non_expr	non_expr
CCGTACTAGCCATCGC-1_2	patient1_lesion2	0	0	0	0	0	0	0	1.40511	0	expr	CEACAM5
CCGTACTAGTGCCAGA-1_2	patient1_lesion2	0	0	0	0	0	0	0	0	0	non_expr	non_expr
CCGTACTGTAAGTGTA-1_2	patient1_lesion2	0	0	0	0	0	0	0	0	0	non_expr	non_expr
CCGTACTGTGAAAGAG-1_2	patient1_lesion2	0	0	0	0	0	0	0	0	0	non_expr	non_expr
CCGTGGAAGTACGCCC-1_2	patient1_lesion2	0	1.31025	0	0	0	0	0	0	0	expr	GPNMB
CCGTGGACAAGACACG-1_2	patient1_lesion2	0	0	0	0	0	0	0	0	0	non_expr	non_expr
CCGTGGACAATAGCGG-1_2	patient1_lesion2	0	0	0	0	0	0	0	0.717937	0	expr	CEACAM5
CCGTGGACACGTAAGG-1_2	patient1_lesion2	0	0	0	0	0	0	0.323722	0	0	expr	BTBD2
CCGTGGATCATTCACT-1_2	patient1_lesion2	0	0	0	0	0	0	0	0	0	non_expr	non_expr
CCGTTCAAGGATGTAT-1_2	patient1_lesion2	0	0	1.4464	0	0	0	0	0	0	expr	EZH2
CCGTTCACAGGAATGC-1_2	patient1_lesion2	0	0	0	0	0	0	0	0	0	non_expr	non_expr
CCGTTCAGTAGTGAAT-1_2	patient1_lesion2	0	0	0	0	0	0	0	0	0	non_expr	non_expr
CCGTTCAGTCGTTGTA-1_2	patient1_lesion2	0	0	0	0	0	0	0	0	0	non_expr	non_expr
CCTAAAGAGTTAGGTA-1_2	patient1_lesion2	0	0	0.615643	0	0	0	0	0	0	expr	EZH2
CCTAAAGTCATTGCGA-1_2	patient1_lesion2	0	0	0	0	0	0	0	0	0	non_expr	non_expr
CCTACACGTCGGCATC-1_2	patient1_lesion2	0	0	0	0	0	0	0	0	0	non_expr	non_expr
CCTACCAAGTACGATA-1_2	patient1_lesion2	0	0	0	0	0	0	0	0	0	non_expr	non_expr
CCTACCACACCTTGTC-1_2	patient1_lesion2	0	0	0	0	0	0	0	0	0	non_expr	non_expr
CCTACCAGTAGCTCCG-1_2	patient1_lesion2	0	0	0	0	0	0	0	0	0	non_expr	non_expr
CCTACCATCACCTCGT-1_2	patient1_lesion2	0	0	0	0	0	0	1.12498	0	0	expr	BTBD2
CCTAGCTAGTACGCGA-1_2	patient1_lesion2	0	0	0	0	0	0	0	1.04713	0	expr	CEACAM5
CCTAGCTTCAACCATG-1_2	patient1_lesion2	0	0.46411	0.46411	0	0	0	0.46411	0.779873	0	expr	multi_expr
CCTAGCTTCCTCTAGC-1_2	patient1_lesion2	0	0	0	0	0	0	1.18982	1.48834	0	expr	multi_expr
CCTAGCTTCTATCCTA-1_2	patient1_lesion2	0	0	0	0	0	0	0	0	0	non_expr	non_expr
CCTAGCTTCTCCTATA-1_2	patient1_lesion2	0	0	0	0	0	0	0	0	0	non_expr	non_expr
CCTATTACACCTTGTC-1_2	patient1_lesion2	0	0	0	0	0	0	0	0	0	non_expr	non_expr
CCTATTAGTTATCGGT-1_2	patient1_lesion2	0	0	0	0	0	0	0	0	0	non_expr	non_expr
CCTATTATCGCAAGCC-1_2	patient1_lesion2	0	0	1.34424	0	0	0	0	0	0	expr	EZH2
CCTCAGTAGACAGGCT-1_2	patient1_lesion2	0	0	0	0	0	0	0.522394	0	0	expr	BTBD2
CCTCAGTAGAGAGCTC-1_2	patient1_lesion2	0	0	0	0	0	0	0	0	0	non_expr	non_expr
CCTCAGTGTACATGTC-1_2	patient1_lesion2	0	0	0	0	0	0	0	0	0	non_expr	non_expr
CCTCAGTTCCGCGTTT-1_2	patient1_lesion2	0	0	0	0	0	0	0	0	0	non_expr	non_expr
CCTCTGACAAAGCGGT-1_2	patient1_lesion2	0	0	0	0	0	0	0	0	0	non_expr	non_expr
CCTCTGATCCGAACGC-1_2	patient1_lesion2	0	0	0	0	0	0	0	2.20868	0	expr	CEACAM5
CCTCTGATCTATCCCG-1_2	patient1_lesion2	0	0	0	0	0	0	0	0	0	non_expr	non_expr
CCTTACGAGCATGGCA-1_2	patient1_lesion2	0	0	0	0	0	0	0	0	0	non_expr	non_expr
CCTTACGAGTGGGTTG-1_2	patient1_lesion2	0	0	0	0	0	0	0	0	0	non_expr	non_expr
CCTTACGCATCAGTAC-1_2	patient1_lesion2	0	0	0	0	0	0	0	1.61522	0	expr	CEACAM5
CCTTACGTCATCGGAT-1_2	patient1_lesion2	0	0	0	0	0	0	0	0.757356	0	expr	CEACAM5
CCTTACGTCCAACCAA-1_2	patient1_lesion2	0	2.08594	0	0	0	0	0	0	0	expr	GPNMB
CCTTACGTCCCAACGG-1_2	patient1_lesion2	0	0	0	0	0	0	0	0	0	non_expr	non_expr
CCTTACGTCTTGTACT-1_2	patient1_lesion2	0	0	0	0	0	0	0	0	0	non_expr	non_expr
CCTTCCCAGCACACAG-1_2	patient1_lesion2	0	0	0	0	0	0	0	0	0	non_expr	non_expr
CCTTCCCCAGCTATTG-1_2	patient1_lesion2	0	0	0	0	0	0	0	2.00176	0	expr	CEACAM5
CCTTCCCCAGGCTGAA-1_2	patient1_lesion2	0	0	0	0	0	0	0	0.533111	0	expr	CEACAM5
CCTTCCCCATCTATGG-1_2	patient1_lesion2	0	0	0	0	0	0	0	0	0	non_expr	non_expr
CCTTCGACACCATGTA-1_2	patient1_lesion2	0	0	0	0	0	0	0	0	0	non_expr	non_expr
CCTTCGAGTCACCTAA-1_2	patient1_lesion2	0	0	0	0	0	0	0	0	0	non_expr	non_expr
CCTTTCTAGACTAAGT-1_2	patient1_lesion2	0	0	0	0	0	0	0	0	0	non_expr	non_expr
CCTTTCTCACAGATTC-1_2	patient1_lesion2	0	0	0	0	0	0	0	0.684705	0	expr	CEACAM5
CGAACATAGTATTGGA-1_2	patient1_lesion2	0	0	0	0	0	0	0	0	0	non_expr	non_expr
CGAACATGTAGGCTGA-1_2	patient1_lesion2	0	0	0	0	0	0	0	1.81033	0	expr	CEACAM5
CGAACATGTCAGTGGA-1_2	patient1_lesion2	0	0	0	0	0	0	0	0	0	non_expr	non_expr
CGAACATGTTTAGGAA-1_2	patient1_lesion2	0	0	0	0	0	0	0	0	0	non_expr	non_expr
CGAACATTCGGTGTTA-1_2	patient1_lesion2	0	0	0	0	0	0	0	0	0	non_expr	non_expr
CGAACATTCTACCAGA-1_2	patient1_lesion2	0	0.567353	0	0	0	0	0.927106	0	0	expr	multi_expr
CGAATGTCAATCCGAT-1_2	patient1_lesion2	0.294229	0.294229	0.294229	0	0	0	0	0	0	expr	multi_expr
CGAATGTGTGCCTGGT-1_2	patient1_lesion2	0	0	0	0	0	0	0	0	0	non_expr	non_expr
CGAATGTGTGTCCTCT-1_2	patient1_lesion2	0	0	0	0	0	0	0	0	0	non_expr	non_expr
CGAATGTGTTAAAGTG-1_2	patient1_lesion2	0	0.564753	0	0	0	0	0.564753	0.923475	0	expr	multi_expr
CGACCTTCATCCCACT-1_2	patient1_lesion2	0	0	0	0	0	0	0	0	0	non_expr	non_expr
CGACCTTTCGGAAATA-1_2	patient1_lesion2	0	0	0	0	0	0	0	0.613461	0	expr	CEACAM5
CGACCTTTCTGGCGTG-1_2	patient1_lesion2	0	0	0	0	0	0	1.34613	0	0	expr	BTBD2
CGACTTCGTCGGGTCT-1_2	patient1_lesion2	0	0	0	0	0	0	0	0	0	non_expr	non_expr
CGAGAAGAGGCTAGAC-1_2	patient1_lesion2	0	0	0	0	0	0	0.880965	0	0	expr	BTBD2
CGAGAAGCATAGAAAC-1_2	patient1_lesion2	0	0	0	0	0	0	0	0	0	non_expr	non_expr
CGAGCACCAAGCCCAC-1_2	patient1_lesion2	0	0	0	0	0	0	0	0	0	non_expr	non_expr
CGAGCACGTAAACGCG-1_2	patient1_lesion2	0	0	0	0	0	0	0	0.68927	0	expr	CEACAM5
CGAGCACTCACAACGT-1_2	patient1_lesion2	0	0	0	0	0	0	0	1.47694	0	expr	CEACAM5
CGAGCCAAGCGTTTAC-1_2	patient1_lesion2	0	0	0	0	0	0	0	0	0	non_expr	non_expr
CGAGCCAGTCTCTCGT-1_2	patient1_lesion2	0	0	0	0	0	0	1.35162	0	0	expr	BTBD2
CGATCGGAGGTAGCCA-1_2	patient1_lesion2	0	0	0	0	0	0	0	0	0	non_expr	non_expr
CGATCGGCAGTTCATG-1_2	patient1_lesion2	0	0	0	0	0	0	0.709699	0	0	expr	BTBD2
CGATGGCAGGTACTCT-1_2	patient1_lesion2	0	0	0	0	0	0	0	0	0	non_expr	non_expr
CGATGGCGTACTCAAC-1_2	patient1_lesion2	0	0	0	0	0	0	0	0	0	non_expr	non_expr
CGATGGCGTGGTCTCG-1_2	patient1_lesion2	0	0	0	0	0	0	0	0	0	non_expr	non_expr
CGATGGCTCTATCCCG-1_2	patient1_lesion2	0	0	1.47916	0	0	0	0	0	0	expr	EZH2
CGATGTAAGAGGGCTT-1_2	patient1_lesion2	0	0	0	0	0	0	0	0	0	non_expr	non_expr
CGATGTAGTCCCTACT-1_2	patient1_lesion2	0	0	0	0	0	0	0	0	0	non_expr	non_expr
CGATGTATCCCTCTTT-1_2	patient1_lesion2	0	0	0	0	0	0	0	1.53765	0	expr	CEACAM5
CGATTGAGTCACACGC-1_2	patient1_lesion2	0	0	0	0	0	0	0	0	0	non_expr	non_expr
CGCCAAGCATGCCTTC-1_2	patient1_lesion2	0	0	0	0	0	0	0	0	0	non_expr	non_expr
CGCCAAGCATTCTTAC-1_2	patient1_lesion2	0	0	0	0	0	0	0	0	0	non_expr	non_expr
CGCCAAGGTGTATGGG-1_2	patient1_lesion2	0	0	0	0	0	0	0.840424	1.83568	0	expr	multi_expr
CGCGGTAGTGTATGGG-1_2	patient1_lesion2	0	1.65409	0	0	0	0	0	0	0	expr	GPNMB
CGCGGTAGTTCGTTGA-1_2	patient1_lesion2	0	0	0	0	0	0	0	0	0	non_expr	non_expr
CGCGTTTGTACTCTCC-1_2	patient1_lesion2	0	0	0	0	0	0	0	0	0	non_expr	non_expr
CGCTATCAGCAACGGT-1_2	patient1_lesion2	0	0	0	0	0	0	0	0	0	non_expr	non_expr
CGCTATCAGTGCGATG-1_2	patient1_lesion2	0	0	0	0	0	0	0	0	0	non_expr	non_expr
CGCTATCCATGCGCAC-1_2	patient1_lesion2	0	0	0	0	0	0	0	0.434211	0	expr	CEACAM5
CGCTATCCATGTTGAC-1_2	patient1_lesion2	0	0	0	0	0	0	0	0	0	non_expr	non_expr
CGCTATCTCGCGATCG-1_2	patient1_lesion2	0	0	0	0	0	0	0	0	0	non_expr	non_expr
CGCTGGACACAGACTT-1_2	patient1_lesion2	0	0	0	0	0	0	0.948575	0	0	expr	BTBD2
CGCTGGAGTGTGGCTC-1_2	patient1_lesion2	0	0	0	0	0	0	0	0	0	non_expr	non_expr
CGCTTCAAGACACGAC-1_2	patient1_lesion2	0	0	0	0	0	0	0	1.55274	0	expr	CEACAM5
CGCTTCACAGCTCCGA-1_2	patient1_lesion2	0	0.553807	0	0	0	0	0	0	0	expr	GPNMB
CGCTTCAGTATTACCG-1_2	patient1_lesion2	0	0	0	0	0	0	0	0	0	non_expr	non_expr
CGGACACTCTGCGACG-1_2	patient1_lesion2	0	0	0	0	0	0	1.26962	0	0	expr	BTBD2
CGGACGTAGTTTAGGA-1_2	patient1_lesion2	0	0	0	0	0	0	0	0	0	non_expr	non_expr
CGGACGTCATCGACGC-1_2	patient1_lesion2	0	0	0	0	0	0	0	0	0	non_expr	non_expr
CGGACGTGTCGAACAG-1_2	patient1_lesion2	0	0	0	0	0	0	0	0	0	non_expr	non_expr
CGGACGTGTTCCACTC-1_2	patient1_lesion2	0	0	0	0	0	0	0	0	0	non_expr	non_expr
CGGACGTTCTAACTGG-1_2	patient1_lesion2	0	0	0	0	0	0	1.1947	1.1947	0	expr	multi_expr
CGGACTGGTAGCGCTC-1_2	patient1_lesion2	0	0	0	0	0	0	0	0	0	non_expr	non_expr
CGGACTGGTCCGAATT-1_2	patient1_lesion2	0	0	0	0	0	0	0	0	0	non_expr	non_expr
CGGACTGGTGCGAAAC-1_2	patient1_lesion2	0	0	0	0	0	0	0	0	0	non_expr	non_expr
CGGACTGTCTCACATT-1_2	patient1_lesion2	0	0	0	0	0	0	0	0	0	non_expr	non_expr
CGGAGCTAGTGAAGTT-1_2	patient1_lesion2	0	0	0	0	0	0	0	1.563	0	expr	CEACAM5
CGGAGCTGTCCGAGTC-1_2	patient1_lesion2	0	0	0	0	0	0	0	0	0	non_expr	non_expr
CGGAGTCAGACCTTTG-1_2	patient1_lesion2	0	0	0	0	0	0	0.212454	0.387585	0	expr	multi_expr
CGGAGTCAGGACACCA-1_2	patient1_lesion2	0	0	0.943947	0	0	0	0	0.579448	0	expr	multi_expr
CGGAGTCCAATGTTGC-1_2	patient1_lesion2	0	0	0	0	0	0	0	0	0	non_expr	non_expr
CGGAGTCGTCAATGTC-1_2	patient1_lesion2	0	0	0	0	0	0	0	0	0	non_expr	non_expr
CGGAGTCGTCCATCCT-1_2	patient1_lesion2	0	0	0	0	0	0	0	0	0	non_expr	non_expr
CGGAGTCTCTATGTGG-1_2	patient1_lesion2	0	0	0	0	0	0	0	0	0	non_expr	non_expr
CGGCTAGAGCTCCTTC-1_2	patient1_lesion2	0	0	1.06923	0	0	0	1.57408	1.06923	0	expr	multi_expr
CGGCTAGCAAAGCGGT-1_2	patient1_lesion2	0	0	0	0	0	0	0	0	0	non_expr	non_expr
CGGCTAGCAGTATGCT-1_2	patient1_lesion2	0	0	0	0	0	0	0	1.06548	0	expr	CEACAM5
CGGCTAGCATTGCGGC-1_2	patient1_lesion2	0	0	0	0	0	0	1.72728	0	0	expr	BTBD2
CGGCTAGGTAGCAAAT-1_2	patient1_lesion2	0	0	0	0	0	0	0	0	0	non_expr	non_expr
CGGGTCACAATGGATA-1_2	patient1_lesion2	0	0	0	0	0	0	0.698744	0	0	expr	BTBD2
CGGGTCACAGTATCTG-1_2	patient1_lesion2	0	0	0	0	0	0	0	0	0	non_expr	non_expr
CGGGTCACATTCGACA-1_2	patient1_lesion2	0	0	0	0	0	0	0	0	0	non_expr	non_expr
CGGGTCAGTAAACCTC-1_2	patient1_lesion2	0.836252	0	0	0	0	0	0	1.82951	0	expr	multi_expr
CGGGTCATCTGACCTC-1_2	patient1_lesion2	0	0	0	0	0	0	0	1.88362	0	expr	CEACAM5
CGGTTAACATCTCCCA-1_2	patient1_lesion2	0	0	0	0	0	0	0	0	0	non_expr	non_expr
CGGTTAATCTGGTATG-1_2	patient1_lesion2	0	0	0	0	0	0	0	0	0	non_expr	non_expr
CGTAGCGAGTTACCCA-1_2	patient1_lesion2	0	0	0	0	0	0	0	3.00538	0	expr	CEACAM5
CGTAGCGCATGAGCGA-1_2	patient1_lesion2	0	0	0	0	0	0	0	0	0	non_expr	non_expr
CGTAGCGTCAGAGACG-1_2	patient1_lesion2	0	0	0	0	0	0	0	2.39336	0	expr	CEACAM5
CGTAGCGTCGGTCCGA-1_2	patient1_lesion2	0	0	0	0	0	0	0	0	0	non_expr	non_expr
CGTAGCGTCTTTACGT-1_2	patient1_lesion2	0.462645	0	0	0	0	0	0.462645	0	0	expr	multi_expr
CGTCACTAGTGAAGAG-1_2	patient1_lesion2	0	0	0	0	0	0	0	0	0	non_expr	non_expr
CGTCACTTCAAACCGT-1_2	patient1_lesion2	0	0	0	0	0	0	0	0	0	non_expr	non_expr
CGTCACTTCAGCATGT-1_2	patient1_lesion2	0	0	0	0	0	0	0.457241	0.457241	0	expr	multi_expr
CGTCACTTCTGTCTAT-1_2	patient1_lesion2	0	0	0	0	0	0	0	0	0	non_expr	non_expr
CGTCAGGAGGGTTCCC-1_2	patient1_lesion2	0	0	0.726709	0	0	0	0.726709	0	0	expr	multi_expr
CGTCAGGCAAGCTGAG-1_2	patient1_lesion2	0	0	0	0	0	0	0.487269	0.487269	0	expr	multi_expr
CGTCAGGCAGTAACGG-1_2	patient1_lesion2	0	0	0	0	0	0	0	0	0	non_expr	non_expr
CGTCCATCAACTTGAC-1_2	patient1_lesion2	0	0	0	0	0	0	0	0	0	non_expr	non_expr
CGTCCATGTAGCGTAG-1_2	patient1_lesion2	0	0	0	0	0	0	0	0	0	non_expr	non_expr
CGTCTACGTTGCTCCT-1_2	patient1_lesion2	0	0.656969	0	0	0	0	0	0.656969	0	expr	multi_expr
CGTCTACTCCTATGTT-1_2	patient1_lesion2	0	0	0	0	0	0	1.06785	1.06785	0	expr	multi_expr
CGTGAGCAGCCGATTT-1_2	patient1_lesion2	0.383804	0	0	0	0	0	0	0	0	expr	HHAT
CGTGAGCAGCTAGTGG-1_2	patient1_lesion2	0	0	0	0	0	0	0.857093	0.857093	0	expr	multi_expr
CGTGAGCCACTGTGTA-1_2	patient1_lesion2	0	0.345198	0	0	0	0	0.345198	1.35735	0	expr	multi_expr
CGTGAGCGTGTTCGAT-1_2	patient1_lesion2	0	0	0	0	0	0	0	1.26889	0	expr	CEACAM5
CGTGTAAAGACGCACA-1_2	patient1_lesion2	0	0	0	0	0	0	0	0	0	non_expr	non_expr
CGTGTAAAGGTTACCT-1_2	patient1_lesion2	0	0	0	0	0	0	0	0	0	non_expr	non_expr
CGTGTAATCTATCCTA-1_2	patient1_lesion2	0	0	0	0	0	0	0	0	0	non_expr	non_expr
CGTGTCTGTATATGAG-1_2	patient1_lesion2	0	0	0	0	0	0	0	1.68786	0	expr	CEACAM5
CGTTAGAAGGCGCTCT-1_2	patient1_lesion2	0	0	0	0	0	0	0	0.84215	0	expr	CEACAM5
CGTTAGAGTGCCTTGG-1_2	patient1_lesion2	0	0	0	0	0	0	0.407072	0.407072	0	expr	multi_expr
CGTTAGAGTGGTCCGT-1_2	patient1_lesion2	0	0	0	0	0	0	0	0	0	non_expr	non_expr
CGTTCTGAGACATAAC-1_2	patient1_lesion2	0	1.03247	0	0	0	0	0	2.10802	0	expr	multi_expr
CGTTCTGAGAGTTGGC-1_2	patient1_lesion2	0	0	0	0	0	0	0	1.52853	0	expr	CEACAM5
CGTTCTGCAAACTGCT-1_2	patient1_lesion2	0	0	0	0	0	0	0	0	0	non_expr	non_expr
CGTTCTGTCGGCCGAT-1_2	patient1_lesion2	0	0	0	0	0	0	0.445152	0.445152	0	expr	multi_expr
CGTTGGGTCGTCCGTT-1_2	patient1_lesion2	0	0	0	0	0	0	1.20393	0	0	expr	BTBD2
CTAACTTAGCTACCGC-1_2	patient1_lesion2	0	0	0	0	0	0	0	0	0	non_expr	non_expr
CTAACTTCAAATCCGT-1_2	patient1_lesion2	0.592158	0	0	0	0	0	0	0	0	expr	HHAT
CTAACTTGTACGCTGC-1_2	patient1_lesion2	0	0	0	0	0	0	0	0	0	non_expr	non_expr
CTAACTTTCACCTTAT-1_2	patient1_lesion2	0	0	0	0	0	0	0	0.836809	0	expr	CEACAM5
CTAAGACGTGGAAAGA-1_2	patient1_lesion2	0	0	0	0	0	0	0	0	0	non_expr	non_expr
CTAAGACTCATCGATG-1_2	patient1_lesion2	0	0	0	0	0	0	1.89473	1.56176	0	expr	multi_expr
CTAAGACTCCGAAGAG-1_2	patient1_lesion2	0	0	0	0	0	0	0	0	0	non_expr	non_expr
CTACATTCAACCGCCA-1_2	patient1_lesion2	0.673541	0	0	0	0	0	0	0	0	expr	HHAT
CTACATTGTACTCTCC-1_2	patient1_lesion2	0	0	0	0	0	0	0	0	0	non_expr	non_expr
CTACATTGTGCGGTAA-1_2	patient1_lesion2	0	0	0	0	0	0	0.372322	0	0	expr	BTBD2
CTACATTTCAACGCTA-1_2	patient1_lesion2	0	0	0	0	0	0	0	0	0	non_expr	non_expr
CTACCCAAGCTGTCTA-1_2	patient1_lesion2	0	0	1.15118	0	0	0	0	0	0	expr	EZH2
CTACCCACATGTTCCC-1_2	patient1_lesion2	0	0	0	0	0	0	0	1.03166	0	expr	CEACAM5
CTACCCAGTTAAAGAC-1_2	patient1_lesion2	0	0	0	0	0	0	0	2.06063	0	expr	CEACAM5
CTACGTCAGATCCTGT-1_2	patient1_lesion2	0	0	0	0	0	0	0	0	0	non_expr	non_expr
CTACGTCCATCATCCC-1_2	patient1_lesion2	0	0	0	0	0	0	0	0	0	non_expr	non_expr
CTACGTCGTAGTAGTA-1_2	patient1_lesion2	0	0	0	0	0	0	0	1.79552	0	expr	CEACAM5
CTACGTCTCCTGCCAT-1_2	patient1_lesion2	0	0.901751	0	0	0	0	0	1.36809	0	expr	multi_expr
CTAGAGTCAAATTGCC-1_2	patient1_lesion2	0	0	0	0	0	0	0.470514	1.38732	0	expr	multi_expr
CTAGCCTCACCTATCC-1_2	patient1_lesion2	0	0	0	0	0	0	0	0	0	non_expr	non_expr
CTAGCCTGTAAGCACG-1_2	patient1_lesion2	0	0	0	0	0	0	0.968752	1.45145	0	expr	multi_expr
CTAGCCTGTCCCTTGT-1_2	patient1_lesion2	0	0	0	0	0	0	0	0	0	non_expr	non_expr
CTAGCCTGTTCACGGC-1_2	patient1_lesion2	0	0	1.03592	0	0	0	0	0	0	expr	EZH2
CTAGTGACAATTCCTT-1_2	patient1_lesion2	0	0	0	0	0	0	1.10858	0	0	expr	BTBD2
CTAGTGACAGCGTTCG-1_2	patient1_lesion2	0	0	0	0	0	0	0	0	0	non_expr	non_expr
CTAGTGAGTGTTCTTT-1_2	patient1_lesion2	0	0	0	0	0	0	0	0	0	non_expr	non_expr
CTCACACAGATAGCAT-1_2	patient1_lesion2	0	0	0	0	0	0	0	0	0	non_expr	non_expr
CTCACACGTATCACCA-1_2	patient1_lesion2	0	0	0	0	0	0	0	1.50176	0	expr	CEACAM5
CTCACACTCCTGCTTG-1_2	patient1_lesion2	0	0	0	0	0	0	0.349327	0	0	expr	BTBD2
CTCACACTCTGCTGTC-1_2	patient1_lesion2	0	0	0	0	0	0	0	0	0	non_expr	non_expr
CTCATTAGTACGAAAT-1_2	patient1_lesion2	0	0	0	0	0	0	0	0	0	non_expr	non_expr
CTCATTATCCTTGGTC-1_2	patient1_lesion2	0	0.737751	0	0	0	0	0	0	0	expr	GPNMB
CTCCTAGCATCGGACC-1_2	patient1_lesion2	0	0	0.530332	0	0	0	0	0.530332	0	expr	multi_expr
CTCCTAGTCCCTGACT-1_2	patient1_lesion2	0	0	0	0	0	0	0	0	0	non_expr	non_expr
CTCGAAAAGCGTTCCG-1_2	patient1_lesion2	0	0	0	0	0	0	0	0	0	non_expr	non_expr
CTCGAAAAGGAACTGC-1_2	patient1_lesion2	0	0	0.779489	0	0	0	0	0	0	expr	EZH2
CTCGAGGAGACTCGGA-1_2	patient1_lesion2	0	0	0	0	0	0	0	0	0	non_expr	non_expr
CTCGAGGAGAGCTGGT-1_2	patient1_lesion2	0	0	0	0	0	0	0.737751	0	0	expr	BTBD2
CTCGAGGGTATGAAAC-1_2	patient1_lesion2	0	0	0	0	0	0	0	0	0	non_expr	non_expr
CTCGAGGGTTCCACGG-1_2	patient1_lesion2	0	0	0.680251	0	0	0	0	0	0	expr	EZH2
CTCGGAGCACCGTTGG-1_2	patient1_lesion2	0	0	0	0	0	0	0	0	0	non_expr	non_expr
CTCGGAGCAGTGAGTG-1_2	patient1_lesion2	0	1.44006	0	0	0	0	0.729312	0	0	expr	multi_expr
CTCGGAGGTTTAGCTG-1_2	patient1_lesion2	0	0	0	0	0	0	0	0	0	non_expr	non_expr
CTCGGAGTCTGGAGCC-1_2	patient1_lesion2	0	0	0	0	0	0	0	1.95193	0	expr	CEACAM5
CTCGGGAAGCACGCCT-1_2	patient1_lesion2	0	0	0	0	0	0	0	1.44765	0	expr	CEACAM5
CTCGGGAGTAAAGTCA-1_2	patient1_lesion2	0	0	0	0	0	0	0	0	0	non_expr	non_expr
CTCGTACAGGGAGTAA-1_2	patient1_lesion2	0	0	0	0	0	0	0.631051	0	0	expr	BTBD2
CTCGTACGTCTAACGT-1_2	patient1_lesion2	0	0	0	0	0	0	0	0	0	non_expr	non_expr
CTCGTACGTGATGCCC-1_2	patient1_lesion2	0	0	0	0	0	0	1.0839	0	0	expr	BTBD2
CTCGTCACACTTGGAT-1_2	patient1_lesion2	0	0	0	0	0	0	0	0	0	non_expr	non_expr
CTCGTCAGTAGCACGA-1_2	patient1_lesion2	0	0	0	0	0	0	0	0	0	non_expr	non_expr
CTCGTCATCTGGCGAC-1_2	patient1_lesion2	0	0	0	0	0	0	0	0	0	non_expr	non_expr
CTCTAATAGCTGTCTA-1_2	patient1_lesion2	0	0	0	0	0	0	0	0	0	non_expr	non_expr
CTCTACGTCAATACCG-1_2	patient1_lesion2	0	0.367151	0	0	0	0	0	0.846233	0	expr	multi_expr
CTCTGGTAGACAAAGG-1_2	patient1_lesion2	0	0	0	0	0	0	0	0	0	non_expr	non_expr
CTCTGGTAGATATGGT-1_2	patient1_lesion2	0	0	0	0	0	0	0	1.49105	0	expr	CEACAM5
CTCTGGTAGTGGGCTA-1_2	patient1_lesion2	0	0	0	0	0	0	0	0	0	non_expr	non_expr
CTGAAACAGGTGGGTT-1_2	patient1_lesion2	0	0	0	0	0	0	0	1.87609	0	expr	CEACAM5
CTGAAACGTTTAGCTG-1_2	patient1_lesion2	0	0	0	0	0	0	0	0	0	non_expr	non_expr
CTGAAGTAGGTCGGAT-1_2	patient1_lesion2	0	0	0	0	0	0	0.464989	0	0	expr	BTBD2
CTGAAGTCATAACCTG-1_2	patient1_lesion2	0	0	0	0	0	0	0	1.49829	0	expr	CEACAM5
CTGATAGGTCCAGTGC-1_2	patient1_lesion2	0	0	0	0	0	0	0	0	0	non_expr	non_expr
CTGATAGGTCCCTACT-1_2	patient1_lesion2	0	0	0	0	0	0	0	0	0	non_expr	non_expr
CTGATCCGTAGTAGTA-1_2	patient1_lesion2	0	0	0	0	0	0	0	0	0	non_expr	non_expr
CTGATCCGTCGGCTCA-1_2	patient1_lesion2	0	0	0	0	0	0	0	0	0	non_expr	non_expr
CTGATCCTCGTGGGAA-1_2	patient1_lesion2	0	0	0	0	0	0	0	1.93976	0	expr	CEACAM5
CTGCCTAAGGATGGAA-1_2	patient1_lesion2	0	0	0	0	0	0	0	0	0	non_expr	non_expr
CTGCCTAAGTACGCGA-1_2	patient1_lesion2	0	0	0	0	0	0	0	0	0	non_expr	non_expr
CTGCGGACAACAACCT-1_2	patient1_lesion2	0	0	0	0	0	0	0	0	0	non_expr	non_expr
CTGCGGAGTCTCTTTA-1_2	patient1_lesion2	0	0	0	0	0	0	0	0	0	non_expr	non_expr
CTGCGGAGTCTTGCGG-1_2	patient1_lesion2	0	0	0	0	0	0	0	0	0	non_expr	non_expr
CTGCTGTAGCAGCCTC-1_2	patient1_lesion2	0	0	0	0	0	0	0	0	0	non_expr	non_expr
CTGCTGTAGCTGGAAC-1_2	patient1_lesion2	0	0	0	0	0	0	0	0	0	non_expr	non_expr
CTGCTGTCAGACAAGC-1_2	patient1_lesion2	0	0	0	0	0	0	0.445993	0	0	expr	BTBD2
CTGCTGTGTGACGGTA-1_2	patient1_lesion2	0	0	0	0	0	0	0	0	0	non_expr	non_expr
CTGCTGTGTGGTGTAG-1_2	patient1_lesion2	0	0	0	0	0	0	0	0	0	non_expr	non_expr
CTGGTCTAGTTCCACA-1_2	patient1_lesion2	0.958376	0	0	0	0	0	0	0	0	expr	HHAT
CTGGTCTTCGGAAATA-1_2	patient1_lesion2	0	0	0	0	0	0	0	0	0	non_expr	non_expr
CTGTGCTCATGTAGTC-1_2	patient1_lesion2	0	0	0	0	0	0	0	0	0	non_expr	non_expr
CTGTGCTGTCTCTCTG-1_2	patient1_lesion2	0	0	0	0	0	0	0	1.21232	0	expr	CEACAM5
CTGTTTAAGTGAATTG-1_2	patient1_lesion2	0	0	0	0	0	0	0	0	0	non_expr	non_expr
CTTACCGAGACAAAGG-1_2	patient1_lesion2	0	0	0	0	0	0	0	0	0	non_expr	non_expr
CTTACCGAGTACACCT-1_2	patient1_lesion2	0	0	0	0	0	0	1.291	0	0	expr	BTBD2
CTTACCGCAGACGCAA-1_2	patient1_lesion2	0	0	0	0	0	0	0	0	0	non_expr	non_expr
CTTACCGGTATAGGGC-1_2	patient1_lesion2	0	0	0	0	0	0	0	0	0	non_expr	non_expr
CTTACCGGTCTAGGTT-1_2	patient1_lesion2	0	0	0	0	0	0	0.782119	0	0	expr	BTBD2
CTTAGGAAGACAAGCC-1_2	patient1_lesion2	0	0	0	0	0	0	0	0	0	non_expr	non_expr
CTTAGGAGTCGGATCC-1_2	patient1_lesion2	0	1.38323	0	0	0	0	0	0	0	expr	GPNMB
CTTCTCTAGATGTTAG-1_2	patient1_lesion2	0	0.504558	0	0	0	0	0	0	0	expr	GPNMB
CTTCTCTTCAGTCAGT-1_2	patient1_lesion2	0	0	0	0	0	0	0	0	0	non_expr	non_expr
CTTGGCTTCGCGCCAA-1_2	patient1_lesion2	0	0	0	0	0	0	0	0	0	non_expr	non_expr
CTTTGCGAGCTATGCT-1_2	patient1_lesion2	0	0	0	0	0	0	0.70599	0	0	expr	BTBD2
CTTTGCGCAACGCACC-1_2	patient1_lesion2	0	0	0	0	0	0	0	0	0	non_expr	non_expr
CTTTGCGCAGACGCAA-1_2	patient1_lesion2	0	0	0	0	0	0	0	0	0	non_expr	non_expr
CTTTGCGCATTCACTT-1_2	patient1_lesion2	0	0	0	0	0	0	0	0	0	non_expr	non_expr
GAAACTCCAAGGTTTC-1_2	patient1_lesion2	0.467201	0	0	0	0	0	0	0	0	expr	HHAT
GAAACTCTCTCTGCTG-1_2	patient1_lesion2	0	0	0	0	0	0	0	0	0	non_expr	non_expr
GAAACTCTCTTGACGA-1_2	patient1_lesion2	0	0	0	0	0	0	0	0	0	non_expr	non_expr
GAAATGAAGTCTCGGC-1_2	patient1_lesion2	0	0	0	0	0	0	0	0	0	non_expr	non_expr
GAAATGAAGTTAAGTG-1_2	patient1_lesion2	0	0	0	0	0	0	0	2.26624	0	expr	CEACAM5
GAAATGACATCTCGCT-1_2	patient1_lesion2	0	0	0	0	0	0	0	0	0	non_expr	non_expr
GAACATCAGCCAGAAC-1_2	patient1_lesion2	0	0	0	0	0	0	0	0	0	non_expr	non_expr
GAACATCAGGCTCTTA-1_2	patient1_lesion2	0	0	0	0	0	0	0.424442	0.721479	0	expr	multi_expr
GAACATCAGTACGTTC-1_2	patient1_lesion2	0	0	0	0	0	0	0	0	0	non_expr	non_expr
GAACATCGTGTGCGTC-1_2	patient1_lesion2	0	0	0	0	0	0	0	0	0	non_expr	non_expr
GAACCTAAGGCGTACA-1_2	patient1_lesion2	0	0	0	0	0	0	0	0	0	non_expr	non_expr
GAACCTAGTCTGCGGT-1_2	patient1_lesion2	0	0	0	0	0	0	0	0	0	non_expr	non_expr
GAACCTATCTCCCTGA-1_2	patient1_lesion2	0	0.502461	0	0	0	0	0.502461	0	0	expr	multi_expr
GAACCTATCTCGTATT-1_2	patient1_lesion2	0.694952	0	0	0	0	0	0	1.389	0	expr	multi_expr
GAACGGATCGGACAAG-1_2	patient1_lesion2	0	0	0	0	0	0	0	0	0	non_expr	non_expr
GAACGGATCTCGATGA-1_2	patient1_lesion2	0	0	0	0	0	0	0	0	0	non_expr	non_expr
GAAGCAGAGACAGAGA-1_2	patient1_lesion2	0	0	0.599896	0	0	0	0.344274	0	0	expr	multi_expr
GAAGCAGCACATTCGA-1_2	patient1_lesion2	0	0	0	0	0	0	0	0	0	non_expr	non_expr
GAAGCAGTCGTCTGCT-1_2	patient1_lesion2	0	0	0	0	0	0	0.624817	0	0	expr	BTBD2
GAATAAGAGACTGTAA-1_2	patient1_lesion2	0	0	0	0	0	0	0	0	0	non_expr	non_expr
GAATGAAGTCGCGTGT-1_2	patient1_lesion2	0	0	1.08106	0	0	0	0.680011	0.680011	0	expr	multi_expr
GAATGAATCATGCATG-1_2	patient1_lesion2	0	0	0	0	0	0	0	0	0	non_expr	non_expr
GACACGCCAATGGACG-1_2	patient1_lesion2	0	0	0	0	0	0	0	0	0	non_expr	non_expr
GACACGCCATCGGGTC-1_2	patient1_lesion2	0	0	1.59865	0	0	0	0	1.59865	0	expr	multi_expr
GACAGAGCATGCCACG-1_2	patient1_lesion2	0	0.949254	0.949254	0	0	0	0	0	0	expr	multi_expr
GACAGAGGTCCAGTTA-1_2	patient1_lesion2	0	0	0	0	0	0	0	0.93072	0	expr	CEACAM5
GACAGAGTCAAGGTAA-1_2	patient1_lesion2	0	0	0	0	0	0	0	0	0	non_expr	non_expr
GACCAATCACAGATTC-1_2	patient1_lesion2	0	0	0	0	0	0	0	0	0	non_expr	non_expr
GACCTGGAGACCTTTG-1_2	patient1_lesion2	0	0	0	0	0	0	0	0	0	non_expr	non_expr
GACCTGGAGCTCCTCT-1_2	patient1_lesion2	0	0	0	0	0	0	0	0	0	non_expr	non_expr
GACCTGGAGTCGTACT-1_2	patient1_lesion2	0	0	0	0	0	0	0	2.31286	0	expr	CEACAM5
GACCTGGCAGATGGCA-1_2	patient1_lesion2	0	0	0	0	0	0	0	0	0	non_expr	non_expr
GACCTGGCATTTGCTT-1_2	patient1_lesion2	0	0	0	0	0	0	0	0	0	non_expr	non_expr
GACGCGTAGTTAACGA-1_2	patient1_lesion2	0	0.752517	0	0	0	0	0	0	0	expr	GPNMB
GACGCGTGTCGCGAAA-1_2	patient1_lesion2	0	0	0.396026	0	0	0	0	0.396026	0	expr	multi_expr
GACGGCTAGCGTAATA-1_2	patient1_lesion2	0	0	0	0	0	0	0.605002	0.979269	0	expr	multi_expr
GACGGCTCAAGAGTCG-1_2	patient1_lesion2	0	0	0	0	0	0	0.98491	0	0	expr	BTBD2
GACGGCTCACCCATTC-1_2	patient1_lesion2	0	0	0	0	0	0	0	0	0	non_expr	non_expr
GACGGCTTCAACGGGA-1_2	patient1_lesion2	0	0	0	0	0	0	0	0	0	non_expr	non_expr
GACGTGCAGGCAATTA-1_2	patient1_lesion2	0	0	0	0	0	0	0	0	0	non_expr	non_expr
GACGTGCTCCTCGCAT-1_2	patient1_lesion2	0	0	0	0	0	0	0	0	0	non_expr	non_expr
GACGTGCTCTCGAGTA-1_2	patient1_lesion2	0	0.529671	0	0	0	0	0	0	0	expr	GPNMB
GACGTTAAGAAACCAT-1_2	patient1_lesion2	0	0	0	0	0	0	0.551801	0.551801	0	expr	multi_expr
GACGTTACAACTGGCC-1_2	patient1_lesion2	0	0	0	0	0	0	0	0.755048	0	expr	CEACAM5
GACTAACAGCTACCTA-1_2	patient1_lesion2	0	0	0	0	0	0	0	0	0	non_expr	non_expr
GACTAACCAGATGGCA-1_2	patient1_lesion2	0	0	0	0	0	0	0	0	0	non_expr	non_expr
GACTAACGTGCAACTT-1_2	patient1_lesion2	0	0	0	0	0	0	0	0	0	non_expr	non_expr
GACTAACTCGGTTCGG-1_2	patient1_lesion2	0	1.22203	0	0	0	0	0	0	0	expr	GPNMB
GACTACACAAGCGAGT-1_2	patient1_lesion2	0	0	0.448092	0	0	0	0	0	0	expr	EZH2
GACTACACACCATCCT-1_2	patient1_lesion2	0	0	0	0	0	0	0	0	0	non_expr	non_expr
GACTACACATGCTGGC-1_2	patient1_lesion2	0	0	0	0	0	0	0	0.981559	0	expr	CEACAM5
GACTACAGTGAACCTT-1_2	patient1_lesion2	0	0	0	0	0	0	0	0	0	non_expr	non_expr
GACTGCGCAAGCGTAG-1_2	patient1_lesion2	0	0	0	0	0	0	0	0	0	non_expr	non_expr
GACTGCGCATACGCTA-1_2	patient1_lesion2	0	0	0	0	0	0	0	0	0	non_expr	non_expr
GACTGCGTCAGCTCTC-1_2	patient1_lesion2	0	0	0	0	0	0	0	0	0	non_expr	non_expr
GACTGCGTCGGCATCG-1_2	patient1_lesion2	0	0	0	0	0	0	0	0	0	non_expr	non_expr
GAGCAGACACGGTAAG-1_2	patient1_lesion2	0	0	0	0	0	0	0	0	0	non_expr	non_expr
GAGGTGAAGGCATGGT-1_2	patient1_lesion2	0	1.17145	0	0	0	0	0	0	0	expr	GPNMB
GAGGTGAGTTCTCATT-1_2	patient1_lesion2	0	0	0	0	0	0	0	0	0	non_expr	non_expr
GAGGTGATCTGTACGA-1_2	patient1_lesion2	0.69175	0	0	0	0	0	0	0	0	expr	HHAT
GAGTCCGAGACTTGAA-1_2	patient1_lesion2	0	0	0	0	0	0	0	0	0	non_expr	non_expr
GAGTCCGGTACCATCA-1_2	patient1_lesion2	0	0	0	0	0	0	0	0	0	non_expr	non_expr
GATCAGTAGCAGCCTC-1_2	patient1_lesion2	0	0.966476	0	0	0	0	0.966476	0	0	expr	multi_expr
GATCAGTAGTGTGAAT-1_2	patient1_lesion2	0	0	0	0	0	0	0	1.7565	0	expr	CEACAM5
GATCAGTGTCCGTCAG-1_2	patient1_lesion2	0	0	0	0	0	0	0.882125	0	0	expr	BTBD2
GATCAGTTCCGAGCCA-1_2	patient1_lesion2	0	0	0	0	0	0	0	1.33488	0	expr	CEACAM5
GATCAGTTCTGGTATG-1_2	patient1_lesion2	0	0	0	0	0	0	0	0	0	non_expr	non_expr
GATCGATGTCTTCAAG-1_2	patient1_lesion2	0	0	0	0	0	0	0	0	0	non_expr	non_expr
GATCGATTCGTACCGG-1_2	patient1_lesion2	0	0	0.902622	0	0	0	0	0	0	expr	EZH2
GATCGCGAGGACCACA-1_2	patient1_lesion2	0	0	0	0	0	0	0	0	0	non_expr	non_expr
GATCGCGAGTACTTGC-1_2	patient1_lesion2	0	0	0	0	0	0	0	0.541538	0	expr	CEACAM5
GATCGCGGTCAGAATA-1_2	patient1_lesion2	0	0	0	0	0	0	0	1.44983	0	expr	CEACAM5
GATCGCGTCTGGTGTA-1_2	patient1_lesion2	0	0	0	0	0	0	0	0	0	non_expr	non_expr
GATCGTAAGTAGATGT-1_2	patient1_lesion2	0	0	0	0	0	0	0	1.36863	0	expr	CEACAM5
GATCGTACAGGACGTA-1_2	patient1_lesion2	0	0	0	0	0	0	0.681552	0	0	expr	BTBD2
GATCGTAGTTCCGGCA-1_2	patient1_lesion2	0	0	0	0	0	0	0	0	0	non_expr	non_expr
GATCGTATCCTATTCA-1_2	patient1_lesion2	0	0	0	0	0	0	0	0	0	non_expr	non_expr
GATCTAGCATCACAAC-1_2	patient1_lesion2	0	0	0	0	0	0	0	0	0	non_expr	non_expr
GATCTAGGTGTCTGAT-1_2	patient1_lesion2	0	0	0	0	0	0	0.469603	0	0	expr	BTBD2
GATGAAAGTCACCCAG-1_2	patient1_lesion2	0	0	0	0	0	0	0	0	0	non_expr	non_expr
GATGAAATCAGAGCTT-1_2	patient1_lesion2	0	0	0.756455	0	0	0	0	0	0	expr	EZH2
GATGAGGAGAACTCGG-1_2	patient1_lesion2	0	0	0	0	0	0	0	0	0	non_expr	non_expr
GATGAGGCATCACAAC-1_2	patient1_lesion2	0	0	0	0	0	0	0	1.95522	0	expr	CEACAM5
GATGAGGGTCAAGCGA-1_2	patient1_lesion2	0	0	0	0	0	0	0	1.59165	0	expr	CEACAM5
GATGCTACATTCACTT-1_2	patient1_lesion2	0	0	0	0	0	0	0	0	0	non_expr	non_expr
GATGCTAGTGGACGAT-1_2	patient1_lesion2	0	0	0	0	0	0	0	0.499539	0	expr	CEACAM5
GATTCAGAGCTAGTTC-1_2	patient1_lesion2	0	0	0	0	0	0	0	0	0	non_expr	non_expr
GATTCAGAGGGATGGG-1_2	patient1_lesion2	0	0	0	0	0	0	0.972572	0	0	expr	BTBD2
GATTCAGCATCGGACC-1_2	patient1_lesion2	0	0	0	0	0	0	0	1.45819	0	expr	CEACAM5
GATTCAGGTGCAGACA-1_2	patient1_lesion2	0	0	0	0	0	0	0	0	0	non_expr	non_expr
GATTCAGGTGTAAGTA-1_2	patient1_lesion2	0	0	1.28115	0	0	0	0	0	0	expr	EZH2
GCAAACTAGATCGATA-1_2	patient1_lesion2	0	0.660161	0	0	0	0	0.660161	0	0	expr	multi_expr
GCAAACTAGATGGCGT-1_2	patient1_lesion2	0	0.75463	0	0	0	0	0	0.446871	0	expr	multi_expr
GCAAACTAGTGAAGAG-1_2	patient1_lesion2	0	0	0	0	0	0	0	0	0	non_expr	non_expr
GCAAACTCAGATGGCA-1_2	patient1_lesion2	0	0	0	0	0	0	0	0	0	non_expr	non_expr
GCAAACTCAGCTTAAC-1_2	patient1_lesion2	0	0	0	0	0	0	0	0	0	non_expr	non_expr
GCAAACTGTCGAATCT-1_2	patient1_lesion2	0	0	0.775738	0	0	0	0	0	0	expr	EZH2
GCAAACTTCGGATGTT-1_2	patient1_lesion2	0	0	0	0	0	0	0	0	0	non_expr	non_expr
GCAATCAAGCTCAACT-1_2	patient1_lesion2	0	0	0	0	0	0	0	0	0	non_expr	non_expr
GCAATCAGTAAATGAC-1_2	patient1_lesion2	0	0	0.655941	0	0	0	0	1.32995	0	expr	multi_expr
GCACATAGTAAGAGAG-1_2	patient1_lesion2	0	0.666643	0	0	0	0	0.666643	0	0	expr	multi_expr
GCACTCTAGCAGCCTC-1_2	patient1_lesion2	0	0	0	0	0	0	0.459486	0	0	expr	BTBD2
GCACTCTAGTCTCAAC-1_2	patient1_lesion2	0	0	0	0	0	0	0	0	0	non_expr	non_expr
GCACTCTCAAATTGCC-1_2	patient1_lesion2	0	0	0	0	0	0	0.64667	0	0	expr	BTBD2
GCACTCTGTAGGGACT-1_2	patient1_lesion2	0	0	0	0	0	0	0	0	0	non_expr	non_expr
GCACTCTTCTCAAGTG-1_2	patient1_lesion2	0	0	0	0	0	0	0	1.76498	0	expr	CEACAM5
GCAGCCAAGTTAGCGG-1_2	patient1_lesion2	0	0	0	0	0	0	0	2.63813	0	expr	CEACAM5
GCAGCCAGTAAGTGTA-1_2	patient1_lesion2	0	0	0	0	0	0	0	0	0	non_expr	non_expr
GCAGCCAGTCCCTTGT-1_2	patient1_lesion2	0	0	0	0	0	0	0	0.629737	0	expr	CEACAM5
GCAGCCAGTGCACTTA-1_2	patient1_lesion2	0	0	0	0	0	0	0	0	0	non_expr	non_expr
GCAGTTAAGCGTTCCG-1_2	patient1_lesion2	0	0	0	0	0	0	0	0	0	non_expr	non_expr
GCAGTTACAGTTAACC-1_2	patient1_lesion2	0	0	0	0	0	0	0	0	0	non_expr	non_expr
GCATACAAGAGGTAGA-1_2	patient1_lesion2	0	0	0	0	0	0	0	0	0	non_expr	non_expr
GCATACACATAGGATA-1_2	patient1_lesion2	0	0	0	0	0	0	0	2.11981	0	expr	CEACAM5
GCATACAGTCCATGAT-1_2	patient1_lesion2	0	0	0	0	0	0	0	0	0	non_expr	non_expr
GCATACATCAGGTAAA-1_2	patient1_lesion2	0	0	0	0	0	0	0.747624	0	0	expr	BTBD2
GCATGCGTCAACGGGA-1_2	patient1_lesion2	0	0	0	0	0	0	0	0	0	non_expr	non_expr
GCATGTAAGGCCCTCA-1_2	patient1_lesion2	0	0	0	0	0	0	0	0	0	non_expr	non_expr
GCATGTACAGATGGGT-1_2	patient1_lesion2	0	0	0.804389	0	0	0	0	0	0	expr	EZH2
GCATGTATCTGTACGA-1_2	patient1_lesion2	0	0	0	0	0	0	0	0	0	non_expr	non_expr
GCCAAATAGACCTAGG-1_2	patient1_lesion2	0	0	0	0	0	0	0.631586	0	0	expr	BTBD2
GCCAAATCATCCAACA-1_2	patient1_lesion2	0	0	0	0	0	0	0	0.719879	0	expr	CEACAM5
GCCAAATGTTTGTGTG-1_2	patient1_lesion2	0	0	0	0	0	0	0	0	0	non_expr	non_expr
GCCAAATTCGGAATCT-1_2	patient1_lesion2	0	0.97155	0	0	0	0	0	0	0	expr	GPNMB
GCCTCTAAGTAGCGGT-1_2	patient1_lesion2	0	0	0	0	0	0	0	0	0	non_expr	non_expr
GCCTCTAGTACGCACC-1_2	patient1_lesion2	0	0	0	0	0	0	0	0	0	non_expr	non_expr
GCCTCTAGTAGCGCAA-1_2	patient1_lesion2	0	1.20344	0	0	0	0	0	1.73397	0	expr	multi_expr
GCCTCTAGTCCGAACC-1_2	patient1_lesion2	0	0	0	0	0	0	0	0	0	non_expr	non_expr
GCCTCTAGTCGCGTGT-1_2	patient1_lesion2	0	0	0	0	0	0	0	0	0	non_expr	non_expr
GCCTCTATCCTTGCCA-1_2	patient1_lesion2	0	0	0	0	0	0	0	0	0	non_expr	non_expr
GCGACCAAGGCTAGGT-1_2	patient1_lesion2	0	0	0	0	0	0	0	1.15378	0	expr	CEACAM5
GCGACCACACAAGTAA-1_2	patient1_lesion2	0	0	0	0	0	0	0	1.67581	0	expr	CEACAM5
GCGAGAAAGAGTAATC-1_2	patient1_lesion2	0	0	0	0	0	0	0	0	0	non_expr	non_expr
GCGAGAAGTTCACGGC-1_2	patient1_lesion2	0	0	0	0	0	0	1.53365	0	0	expr	BTBD2
GCGCAACGTTGGTGGA-1_2	patient1_lesion2	0	0	0	0	0	0	0	0	0	non_expr	non_expr
GCGCAGTAGAAGAAGC-1_2	patient1_lesion2	0	0	0	0	0	0	1.03644	0	0	expr	BTBD2
GCGCAGTTCGCCTGAG-1_2	patient1_lesion2	0	0	0	0	0	0	0	2.27637	0	expr	CEACAM5
GCGCCAACACAGCCCA-1_2	patient1_lesion2	0	0	0	0	0	0	0	1.47447	0	expr	CEACAM5
GCGCCAACACTAAGTC-1_2	patient1_lesion2	0	0	0	0	0	0	0	0.72715	0	expr	CEACAM5
GCGCCAAGTATTACCG-1_2	patient1_lesion2	0	0	0	0	0	0	0	0	0	non_expr	non_expr
GCGCCAAGTGGCTCCA-1_2	patient1_lesion2	0	0	0	0	0	0	0	0.937	0	expr	CEACAM5
GCGCCAATCGGTCCGA-1_2	patient1_lesion2	0	0	0	0	0	0	0	0.977612	0	expr	CEACAM5
GCGCGATAGTGTACCT-1_2	patient1_lesion2	0	0.785545	0	0	0	0	0	0.785545	0	expr	multi_expr
GCGCGATGTACAAGTA-1_2	patient1_lesion2	0	0	0	0	0	0	0	0	0	non_expr	non_expr
GCGCGATGTCCTCTTG-1_2	patient1_lesion2	0	1.02302	0	0	0	0	1.02302	0	0	expr	multi_expr
GCGCGATGTTCACCTC-1_2	patient1_lesion2	0	0	0	0	0	0	0	0	0	non_expr	non_expr
GCGCGATTCGCGATCG-1_2	patient1_lesion2	0	0	0	0	0	0	0	0	0	non_expr	non_expr
GCTCCTACAATCCAAC-1_2	patient1_lesion2	0	0	0	0	0	0	0	0	0	non_expr	non_expr
GCTCCTACATTTGCCC-1_2	patient1_lesion2	0	0	0	0	0	0	1.32002	0	0	expr	BTBD2
GCTCCTATCACTCTTA-1_2	patient1_lesion2	0	0	0	0	0	0	0	0	0	non_expr	non_expr
GCTCTGTCAATGACCT-1_2	patient1_lesion2	0	0	0	0	0	0	0	0	0	non_expr	non_expr
GCTCTGTTCTTTAGTC-1_2	patient1_lesion2	0	0	0.502358	0	0	0	0	0	0	expr	EZH2
GCTGCAGTCACATACG-1_2	patient1_lesion2	0	0	0	0	0	0	0	0	0	non_expr	non_expr
GCTGCAGTCTCGAGTA-1_2	patient1_lesion2	0	0	0	0	0	0	0.522841	0	0	expr	BTBD2
GCTGCGAGTTCCGTCT-1_2	patient1_lesion2	0	0	0	0	0	0	0	0.583727	0	expr	CEACAM5
GCTGCGATCTTCGAGA-1_2	patient1_lesion2	0	0	0	0	0	0	0	0	0	non_expr	non_expr
GCTGCTTCAGGTGCCT-1_2	patient1_lesion2	0	0	0	0	0	0	0	0	0	non_expr	non_expr
GCTGGGTGTCCAGTAT-1_2	patient1_lesion2	0	0	0	0	0	0	0	0.584851	0	expr	CEACAM5
GCTGGGTGTTCGTGAT-1_2	patient1_lesion2	0	0	0	0	0	0	0	0	0	non_expr	non_expr
GCTTCCAAGAGTCTGG-1_2	patient1_lesion2	0	0	0	0	0	0	0	0	0	non_expr	non_expr
GCTTCCACACAAGCCC-1_2	patient1_lesion2	0	0	0	0	0	0	0	0	0	non_expr	non_expr
GCTTCCACATTCCTGC-1_2	patient1_lesion2	0	0	0	0	0	0	0	1.21124	0	expr	CEACAM5
GCTTCCATCCTAGTGA-1_2	patient1_lesion2	0	0	0	0	0	0	0	0	0	non_expr	non_expr
GCTTGAAAGCTAGTTC-1_2	patient1_lesion2	0	0	0	0	0	0	0	0	0	non_expr	non_expr
GCTTGAACACTTCTGC-1_2	patient1_lesion2	0	0	0	0	0	0	0	0	0	non_expr	non_expr
GCTTGAAGTGGAAAGA-1_2	patient1_lesion2	0	0	0	0	0	0	0	0	0	non_expr	non_expr
GCTTGAATCAAAGACA-1_2	patient1_lesion2	0	0	0	0	0	0	0	0	0	non_expr	non_expr
GGAAAGCGTTCGCGAC-1_2	patient1_lesion2	0	0	0	0	0	0	0	0	0	non_expr	non_expr
GGAACTTAGAGCTTCT-1_2	patient1_lesion2	0	0	0	0	0	0	0	0	0	non_expr	non_expr
GGAACTTTCCACGCAG-1_2	patient1_lesion2	0	0	0	0	0	0	0	1.45306	0	expr	CEACAM5
GGAATAACAAAGCGGT-1_2	patient1_lesion2	0	0	0	0	0	0	1.8782	0	0	expr	BTBD2
GGAATAACATGTTCCC-1_2	patient1_lesion2	0	0	0	0	0	0	0	0	0	non_expr	non_expr
GGAATAACATTACCTT-1_2	patient1_lesion2	0	0	0	0	0	0	0	0	0	non_expr	non_expr
GGACAAGAGAATGTGT-1_2	patient1_lesion2	0	0	0	0	0	0	0	0	0	non_expr	non_expr
GGACAAGAGCTAAGAT-1_2	patient1_lesion2	0	0	0	0	0	0	1.0015	0	0	expr	BTBD2
GGACAAGCAGTTTACG-1_2	patient1_lesion2	0	0	0.666989	0	0	0	0	0.666989	0	expr	multi_expr
GGACAAGTCGATCCCT-1_2	patient1_lesion2	0.330622	0	0	0	0	0	0	0	0	expr	HHAT
GGACAGAAGCAATCTC-1_2	patient1_lesion2	0	0	0	0	0	0	0	0	0	non_expr	non_expr
GGACAGACATTCTCAT-1_2	patient1_lesion2	0	1.11667	0	0	0	0	0	2.22122	0	expr	multi_expr
GGACAGAGTGTGCCTG-1_2	patient1_lesion2	0	0	0	0	0	0	1.81419	0	0	expr	BTBD2
GGACATTAGAGCTGCA-1_2	patient1_lesion2	0	0	0	0	0	0	0	0.844489	0	expr	CEACAM5
GGACATTGTAATCGTC-1_2	patient1_lesion2	0	0	0	0	0	0	0	0	0	non_expr	non_expr
GGACATTGTCCCTACT-1_2	patient1_lesion2	0	0	0	0	0	0	0	1.21133	0	expr	CEACAM5
GGACATTGTCTTCAAG-1_2	patient1_lesion2	0	0	0	0	0	0	0	0	0	non_expr	non_expr
GGACATTGTGATGTCT-1_2	patient1_lesion2	0	1.22043	0.78587	0	0	0	0.78587	0	0	expr	multi_expr
GGACATTGTTCAGGCC-1_2	patient1_lesion2	0	0	0	0	0	0	0	0	0	non_expr	non_expr
GGACATTTCGCCAGCA-1_2	patient1_lesion2	0	0	0	0	0	0	0	1.63687	0	expr	CEACAM5
GGACGTCAGGCATTGG-1_2	patient1_lesion2	0	0	0	0	0	0	0	1.63754	0	expr	CEACAM5
GGACGTCAGGTCATCT-1_2	patient1_lesion2	0	0	0	0	0	0	0	0	0	non_expr	non_expr
GGAGCAAGTTATGCGT-1_2	patient1_lesion2	0	0	0	0	0	0	1.73339	1.73339	0	expr	multi_expr
GGATGTTGTGCCTTGG-1_2	patient1_lesion2	0	0	0	0	0	0	0	0	0	non_expr	non_expr
GGATGTTTCTTCAACT-1_2	patient1_lesion2	0.474128	0	0	0	0	0	0	0.474128	0	expr	multi_expr
GGATTACAGGCAATTA-1_2	patient1_lesion2	0	0.558344	0	0	0	0	0	0.558344	0	expr	multi_expr
GGATTACTCATTGCGA-1_2	patient1_lesion2	0	0	0	0	0	0	0	0	0	non_expr	non_expr
GGCAATTAGACAATAC-1_2	patient1_lesion2	0	2.42094	0	0	0	0	0	1.48587	0	expr	multi_expr
GGCAATTCAAGCCGCT-1_2	patient1_lesion2	0	0	0.43627	0	0	0	0	0.43627	0	expr	multi_expr
GGCAATTCAATAGCAA-1_2	patient1_lesion2	0	0	0	0	0	0	0	0	0	non_expr	non_expr
GGCAATTCACGCATCG-1_2	patient1_lesion2	0	0	0	0	0	0	0.314811	0	0	expr	BTBD2
GGCCGATAGATAGGAG-1_2	patient1_lesion2	0	0	0	0	0	0	0	1.16839	0	expr	CEACAM5
GGCCGATCATACGCTA-1_2	patient1_lesion2	0	0	0	0	0	0	0	0	0	non_expr	non_expr
GGCCGATGTCCAACTA-1_2	patient1_lesion2	0	0	0	0	0	0	0	0	0	non_expr	non_expr
GGCGACTAGTTAACGA-1_2	patient1_lesion2	0	0	0	0	0	0	0	0	0	non_expr	non_expr
GGCGACTCATGTCTCC-1_2	patient1_lesion2	0	0	0	0	0	0	0	0	0	non_expr	non_expr
GGCGACTGTCGCGGTT-1_2	patient1_lesion2	0	0	0	0	0	0	0	0	0	non_expr	non_expr
GGCGACTGTGACCAAG-1_2	patient1_lesion2	0	0	0	0	0	0	0	1.68219	0	expr	CEACAM5
GGCGACTTCCGCATAA-1_2	patient1_lesion2	0	0	0	0	0	0	0	1.36689	0	expr	CEACAM5
GGCGACTTCCTTGACC-1_2	patient1_lesion2	0	0	0	0	0	0	0	0	0	non_expr	non_expr
GGCGACTTCTAAGCCA-1_2	patient1_lesion2	0	1.17053	0	0	0	0	0	2.17281	0	expr	multi_expr
GGCGTGTCATTGAGCT-1_2	patient1_lesion2	0	0	0.810444	0	0	0	0	0.810444	0	expr	multi_expr
GGCGTGTTCGTACGGC-1_2	patient1_lesion2	0	0	0	0	0	0	0	0	0	non_expr	non_expr
GGCTCGAAGCCAACAG-1_2	patient1_lesion2	0	0	0	0	0	0	1.03119	0	0	expr	BTBD2
GGCTCGAAGGCATGTG-1_2	patient1_lesion2	0	0	0	0	0	0	0	0	0	non_expr	non_expr
GGCTCGAGTGATGTCT-1_2	patient1_lesion2	0	0.473944	0	0	0	0	0.473944	0	0	expr	multi_expr
GGCTGGTCACGTGAGA-1_2	patient1_lesion2	0	0	0	0	0	0	1.59425	0	0	expr	BTBD2
GGGAATGAGGTCATCT-1_2	patient1_lesion2	0	0	0	0	0	0	0	0	0	non_expr	non_expr
GGGAATGCACAAGACG-1_2	patient1_lesion2	0	0.66093	0	0	0	0	0	0	0	expr	GPNMB
GGGAATGCAGATCCAT-1_2	patient1_lesion2	0	0	0	0	0	0	0	0.787956	0	expr	CEACAM5
GGGAATGCAGGTCTCG-1_2	patient1_lesion2	0	0.648059	0.648059	0	0	0	0.648059	1.71544	0	expr	multi_expr
GGGAATGGTCTACCTC-1_2	patient1_lesion2	0	0	0	0	0	0	0	0	0	non_expr	non_expr
GGGACCTGTAGCAAAT-1_2	patient1_lesion2	0	0	0	0	0	0	0	0	0	non_expr	non_expr
GGGAGATAGACTGGGT-1_2	patient1_lesion2	0	0	0	0	0	0	0	0	0	non_expr	non_expr
GGGAGATCAAGCCTAT-1_2	patient1_lesion2	0	0	0	0	0	0	0	0	0	non_expr	non_expr
GGGAGATGTACCCAAT-1_2	patient1_lesion2	0	0	0	0	0	0	0	1.38189	0	expr	CEACAM5
GGGAGATGTCCAAGTT-1_2	patient1_lesion2	0	0	0	0	0	0	0	0	0	non_expr	non_expr
GGGAGATGTGACAAAT-1_2	patient1_lesion2	0	0	0	0	0	0	0.38306	0	0	expr	BTBD2
GGGAGATGTGGTCTCG-1_2	patient1_lesion2	0	0.795016	0	0	0	0	0	0.474517	0	expr	multi_expr
GGGAGATTCCCAAGTA-1_2	patient1_lesion2	0	0	0	0	0	0	0	0	0	non_expr	non_expr
GGGAGATTCCCTAACC-1_2	patient1_lesion2	0	0	0	0	0	0	0	0.997483	0	expr	CEACAM5
GGGATGAGTCATGCAT-1_2	patient1_lesion2	0	1.09835	0	0	0	0	0	0	0	expr	GPNMB
GGGATGAGTCTAACGT-1_2	patient1_lesion2	0	0	0.415319	0	0	0	0	0	0	expr	EZH2
GGGATGATCGTACGGC-1_2	patient1_lesion2	0	1.90084	0	0	0	0	0	0	0	expr	GPNMB
GGGATGATCTGCCCTA-1_2	patient1_lesion2	0	0	0	0	0	0	0	0	0	non_expr	non_expr
GGGCACTCAGCTCGCA-1_2	patient1_lesion2	0	0	0	0	0	0	0	0	0	non_expr	non_expr
GGGCACTCATTGTGCA-1_2	patient1_lesion2	0	0	0	0	0	0	1.73301	0	0	expr	BTBD2
GGGCACTTCCGGCACA-1_2	patient1_lesion2	0	0	0	0	0	0	0	1.82067	0	expr	CEACAM5
GGGCATCAGACAGACC-1_2	patient1_lesion2	0	0	0.708179	0	0	0	0	0	0	expr	EZH2
GGGCATCAGAGACTTA-1_2	patient1_lesion2	0	0	0	0	0	0	0	0	0	non_expr	non_expr
GGGCATCGTCTGATTG-1_2	patient1_lesion2	0	0	0	0	0	0	0	0	0	non_expr	non_expr
GGGCATCGTTCCAACA-1_2	patient1_lesion2	0	0.821133	0.821133	0	0	0	1.26586	0	0	expr	multi_expr
GGGCATCGTTGGGACA-1_2	patient1_lesion2	0	0	0	0	0	0	0	0	0	non_expr	non_expr
GGGCATCTCGTGACAT-1_2	patient1_lesion2	0	0	0	0	0	0	0	0	0	non_expr	non_expr
GGGTCTGGTAGCCTAT-1_2	patient1_lesion2	0	0	0	0	0	0	0	0	0	non_expr	non_expr
GGGTCTGGTGCTCTTC-1_2	patient1_lesion2	0	0	0	0	0	0	0	0	0	non_expr	non_expr
GGGTCTGGTTACCAGT-1_2	patient1_lesion2	0	0	0	0	0	0	0	0	0	non_expr	non_expr
GGGTCTGTCTTGACGA-1_2	patient1_lesion2	0	0	0	0	0	0	0	0	0	non_expr	non_expr
GGGTTGCAGACAATAC-1_2	patient1_lesion2	0	0.744883	0	0	0	0	0	0	0	expr	GPNMB
GGGTTGCTCAGATAAG-1_2	patient1_lesion2	0	0	0.759347	0	0	0	0	0	0	expr	EZH2
GGTATTGCAGGGATTG-1_2	patient1_lesion2	0	0	0	0	0	0	0.82414	0	0	expr	BTBD2
GGTATTGCATGAAGTA-1_2	patient1_lesion2	0	0	0	0	0	0	0	0	0	non_expr	non_expr
GGTATTGGTAAGGGAA-1_2	patient1_lesion2	0	0	0.596523	0	0	0	0	0	0	expr	EZH2
GGTATTGGTAGCGTCC-1_2	patient1_lesion2	0	0	0	0	0	0	0	0	0	non_expr	non_expr
GGTATTGGTAGCTAAA-1_2	patient1_lesion2	0	0	0	0	0	0	0	1.06854	0	expr	CEACAM5
GGTGAAGAGGAGTTTA-1_2	patient1_lesion2	0	0	0	0	0	0	0	0	0	non_expr	non_expr
GGTGAAGGTAGAAAGG-1_2	patient1_lesion2	0	0	0	0	0	0	0.593315	0	0	expr	BTBD2
GGTGAAGTCCCAGGTG-1_2	patient1_lesion2	0	0	0	0	0	0	0	1.86987	0	expr	CEACAM5
GGTGTTAAGGCCCTTG-1_2	patient1_lesion2	0	0	0	0	0	0	0	0.767296	0	expr	CEACAM5
GGTGTTATCTATGTGG-1_2	patient1_lesion2	0	0	0	0	0	0	0.77917	0	0	expr	BTBD2
GTAACGTGTCGGCACT-1_2	patient1_lesion2	0	0	0	0	0	0	0	0	0	non_expr	non_expr
GTAACGTGTGTGCCTG-1_2	patient1_lesion2	0	0	1.59238	0	0	0	1.59238	0	0	expr	multi_expr
GTAACGTGTTAGAACA-1_2	patient1_lesion2	0	0	0	0	0	0	0	0.940983	0	expr	CEACAM5
GTAACTGCAAGGTTCT-1_2	patient1_lesion2	0	0	0	0	0	0	0	0	0	non_expr	non_expr
GTAACTGGTCAGATAA-1_2	patient1_lesion2	0	0	0	0	0	0	0	0	0	non_expr	non_expr
GTAACTGTCCGCGGTA-1_2	patient1_lesion2	0	0	0	0	0	0	0	0	0	non_expr	non_expr
GTAACTGTCTGAAAGA-1_2	patient1_lesion2	0	0	0	0	0	0	0	0	0	non_expr	non_expr
GTACTTTAGCCTATGT-1_2	patient1_lesion2	0	0	0	0	0	0	0	0	0	non_expr	non_expr
GTACTTTAGGAGCGTT-1_2	patient1_lesion2	0	0	0	0	0	0	0	0	0	non_expr	non_expr
GTACTTTAGTGGACGT-1_2	patient1_lesion2	0	0	0	0	0	0	0	0	0	non_expr	non_expr
GTACTTTGTAGGAGTC-1_2	patient1_lesion2	0	0.832491	0	0	0	0	0	0	0	expr	GPNMB
GTACTTTGTCGAACAG-1_2	patient1_lesion2	0	0	0	0	0	0	0	1.85778	0	expr	CEACAM5
GTACTTTTCATGCATG-1_2	patient1_lesion2	0	0	0	0	0	0	0	0	0	non_expr	non_expr
GTAGGCCAGTCACGCC-1_2	patient1_lesion2	0	0	0	0	0	0	0	0	0	non_expr	non_expr
GTAGGCCAGTTGTAGA-1_2	patient1_lesion2	0	0	0	0	0	0	0	1.95731	0	expr	CEACAM5
GTAGTCACACTGCCAG-1_2	patient1_lesion2	0	0	0	0	0	0	0	0	0	non_expr	non_expr
GTAGTCACATACGCTA-1_2	patient1_lesion2	0	0	0	0	0	0	0	0	0	non_expr	non_expr
GTAGTCACATTCGACA-1_2	patient1_lesion2	0	0.487003	0	0	0	0	0	0	0	expr	GPNMB
GTAGTCAGTCCTGCTT-1_2	patient1_lesion2	0	0	0	0	0	0	0	0	0	non_expr	non_expr
GTATCTTAGCAGGTCA-1_2	patient1_lesion2	0	0	0	0	0	0	0	0	0	non_expr	non_expr
GTATCTTGTGAAGGCT-1_2	patient1_lesion2	0	0	0	0	0	0	0	1.06798	0	expr	CEACAM5
GTATTCTCACATTAGC-1_2	patient1_lesion2	0	0	0	0	0	0	0	0	0	non_expr	non_expr
GTATTCTCATCCGGGT-1_2	patient1_lesion2	0	0	0	0	0	0	0	0.872203	0	expr	CEACAM5
GTATTCTTCTGCTGTC-1_2	patient1_lesion2	0	0	0	0	0	0	0	0	0	non_expr	non_expr
GTCAAGTAGACTTGAA-1_2	patient1_lesion2	0	1.28606	0	0	0	0	0	0.83692	0	expr	multi_expr
GTCAAGTAGAGCTTCT-1_2	patient1_lesion2	0	0	0	0	0	0	0	0	0	non_expr	non_expr
GTCAAGTAGCCACTAT-1_2	patient1_lesion2	0	0	0	0	0	0	0	0	0	non_expr	non_expr
GTCACAAAGATGTGTA-1_2	patient1_lesion2	0.689023	0	0	0	0	0	0	0	0	expr	HHAT
GTCACAAGTAGAGTGC-1_2	patient1_lesion2	0	0	1.23501	0	0	0	0	0	0	expr	EZH2
GTCACAAGTCAGAGGT-1_2	patient1_lesion2	0	0	0	0	0	0	0	0	0	non_expr	non_expr
GTCACAATCCATGAGT-1_2	patient1_lesion2	0	0	0	0	0	0	0	0	0	non_expr	non_expr
GTCATTTAGACAGACC-1_2	patient1_lesion2	0	0	0	0	0	0	0	0	0	non_expr	non_expr
GTCATTTAGCTAGGCA-1_2	patient1_lesion2	0	0	0	0	0	0	0	0	0	non_expr	non_expr
GTCATTTAGGTGCTAG-1_2	patient1_lesion2	0	0	0	0	0	0	0	0	0	non_expr	non_expr
GTCCTCAAGATATGCA-1_2	patient1_lesion2	0	0	0	0	0	0	0	0.973134	0	expr	CEACAM5
GTCCTCACAAGTTAAG-1_2	patient1_lesion2	0	0	0	0	0	0	0	0	0	non_expr	non_expr
GTCCTCACACCGATAT-1_2	patient1_lesion2	0	0	0	0	0	0	0	0	0	non_expr	non_expr
GTCCTCACAGATCGGA-1_2	patient1_lesion2	0	0	0	0	0	0	0	1.06311	0	expr	CEACAM5
GTCCTCAGTCCAGTTA-1_2	patient1_lesion2	0	0	0	0	0	0	0	0	0	non_expr	non_expr
GTCGGGTCACACCGCA-1_2	patient1_lesion2	0	0	0	0	0	0	0	0	0	non_expr	non_expr
GTCGGGTGTGGTCTCG-1_2	patient1_lesion2	0	0	0	0	0	0	0	0	0	non_expr	non_expr
GTCGGGTTCCATGAGT-1_2	patient1_lesion2	0	0	0	0	0	0	0	1.53751	0	expr	CEACAM5
GTCGGGTTCGTGGTCG-1_2	patient1_lesion2	0	0	0	0	0	0	0	0.914644	0	expr	CEACAM5
GTCGTAAAGGTAAACT-1_2	patient1_lesion2	0	0	0.632743	0	0	0	0	0	0	expr	EZH2
GTCGTAACAAGGTTCT-1_2	patient1_lesion2	0	0	0	0	0	0	0	0.823135	0	expr	CEACAM5
GTCTCGTAGATATGCA-1_2	patient1_lesion2	0	0.583692	0.583692	0	0	0	0.583692	0	0	expr	multi_expr
GTCTCGTAGTGGAGAA-1_2	patient1_lesion2	0	0	0	0	0	0	0.413663	0	0	expr	BTBD2
GTCTCGTCACCAGGTC-1_2	patient1_lesion2	0	0.577487	0	0	0	0	0.577487	1.20737	0	expr	multi_expr
GTCTCGTTCGGTTAAC-1_2	patient1_lesion2	0	0	0	0	0	0	0	0.672365	0	expr	CEACAM5
GTCTCGTTCTCCGGTT-1_2	patient1_lesion2	0	0	0	0	0	0	0	1.35738	0	expr	CEACAM5
GTCTTCGAGAACAATC-1_2	patient1_lesion2	0	0	0	0	0	0	0	0	0	non_expr	non_expr
GTCTTCGAGCTGTTCA-1_2	patient1_lesion2	0	0	0	0	0	0	0.556336	0	0	expr	BTBD2
GTCTTCGAGTTAACGA-1_2	patient1_lesion2	0	0	0	0	0	0	0	0	0	non_expr	non_expr
GTCTTCGCAAGCTGTT-1_2	patient1_lesion2	0	0	0	0	0	0	0	0	0	non_expr	non_expr
GTCTTCGGTGGGTATG-1_2	patient1_lesion2	0	0	0	0	0	0	2.46902	0	0	expr	BTBD2
GTGAAGGAGACTACAA-1_2	patient1_lesion2	0	0	0	0	0	0	0	0	0	non_expr	non_expr
GTGAAGGAGCTAGTGG-1_2	patient1_lesion2	0	0	0	0	0	0	0	1.59598	0	expr	CEACAM5
GTGAAGGTCTTGACGA-1_2	patient1_lesion2	0	0	0	0	0	0	0	0	0	non_expr	non_expr
GTGCAGCAGGACAGAA-1_2	patient1_lesion2	0	0	0	0	0	0	0	0	0	non_expr	non_expr
GTGCAGCCAGGACGTA-1_2	patient1_lesion2	0	0	0	0	0	0	0	1.23398	0	expr	CEACAM5
GTGCAGCGTCTCCCTA-1_2	patient1_lesion2	0	0	0	0	0	0	0	0	0	non_expr	non_expr
GTGCATAAGGCTAGGT-1_2	patient1_lesion2	0	0	0	0	0	0	0	0	0	non_expr	non_expr
GTGCATACAGCTTAAC-1_2	patient1_lesion2	0	0	0	0	0	0	0.341873	1.34887	0	expr	multi_expr
GTGCATATCTGAGGGA-1_2	patient1_lesion2	0	0	0	0	0	0	0	0	0	non_expr	non_expr
GTGCGGTAGGGTGTTG-1_2	patient1_lesion2	0	0	0	0	0	0	1.00864	0	0	expr	BTBD2
GTGCGGTAGTCGCCGT-1_2	patient1_lesion2	0	0	0	0	0	0	0.355156	0	0	expr	BTBD2
GTGCGGTCACGTTGGC-1_2	patient1_lesion2	0	0	0.874641	0	0	0	0	0	0	expr	EZH2
GTGCGGTCAGATCGGA-1_2	patient1_lesion2	0	0	0	0	0	0	0	1.3739	0	expr	CEACAM5
GTGCTTCAGACTGTAA-1_2	patient1_lesion2	0	0	0	0	0	0	0	0	0	non_expr	non_expr
GTGCTTCCAAAGGTGC-1_2	patient1_lesion2	0	0	0	0	0	0	0	0	0	non_expr	non_expr
GTGCTTCTCAGTTCGA-1_2	patient1_lesion2	0	0	0	0	0	0	0	0	0	non_expr	non_expr
GTGGGTCAGGGCATGT-1_2	patient1_lesion2	0	0	0	0	0	0	0	0	0	non_expr	non_expr
GTGGGTCAGTGAACGC-1_2	patient1_lesion2	0	1.10465	0	0	0	0	0.697678	0.697678	0	expr	multi_expr
GTGGGTCCAGAGTGTG-1_2	patient1_lesion2	0	0	0	0	0	0	0	1.30269	0	expr	CEACAM5
GTGGGTCTCGCACTCT-1_2	patient1_lesion2	0	0	0	0	0	0	0	0	0	non_expr	non_expr
GTGTGCGCACATTTCT-1_2	patient1_lesion2	0	0	0	0	0	0	0	0	0	non_expr	non_expr
GTGTGCGCACGAAAGC-1_2	patient1_lesion2	0	0	0	0	0	0	0	1.51358	0	expr	CEACAM5
GTGTGCGGTGCACCAC-1_2	patient1_lesion2	0	0	0	0	0	0	0	0	0	non_expr	non_expr
GTGTGCGTCGAATCCA-1_2	patient1_lesion2	0	0	0	0	0	0	0	1.15735	0	expr	CEACAM5
GTGTTAGGTAATCGTC-1_2	patient1_lesion2	0	1.10424	0	0	0	0	0	0	0	expr	GPNMB
GTGTTAGGTAGCCTAT-1_2	patient1_lesion2	0	0	0	0	0	0	0	0.452297	0	expr	CEACAM5
GTGTTAGGTATAGTAG-1_2	patient1_lesion2	0	1.28795	0	0	0	0	0	0	0	expr	GPNMB
GTGTTAGGTTATTCTC-1_2	patient1_lesion2	0	0	0	0	0	0	0	0	0	non_expr	non_expr
GTGTTAGTCACCATAG-1_2	patient1_lesion2	0	0	0	0	0	0	0	0	0	non_expr	non_expr
GTGTTAGTCTAACGGT-1_2	patient1_lesion2	0	0	0	0	0	0	0	1.25303	0	expr	CEACAM5
GTTAAGCGTAAATGTG-1_2	patient1_lesion2	0	0	0	0	0	0	0	0	0	non_expr	non_expr
GTTAAGCTCAACTCTT-1_2	patient1_lesion2	0	1.00621	0	0	0	0	0	0	0	expr	GPNMB
GTTACAGCAACTTGAC-1_2	patient1_lesion2	0	0	0	0	0	0	0	1.34194	0	expr	CEACAM5
GTTACAGCACTGAAGG-1_2	patient1_lesion2	0	0	0	0	0	0	0	2.73593	0	expr	CEACAM5
GTTACAGCAGGGTATG-1_2	patient1_lesion2	0	0.826301	0	0	0	0	0	1.57992	0	expr	multi_expr
GTTACAGCATACGCTA-1_2	patient1_lesion2	0	0	0	0	0	0	0	0	0	non_expr	non_expr
GTTACAGGTTATTCTC-1_2	patient1_lesion2	0	0	0	0	0	0	0	0	0	non_expr	non_expr
GTTACAGTCCCACTTG-1_2	patient1_lesion2	0	0	0	0	0	0	0	0	0	non_expr	non_expr
GTTCATTAGTCGTTTG-1_2	patient1_lesion2	0	0	0	0	0	0	0.688628	0	0	expr	BTBD2
GTTCATTCAAGCTGGA-1_2	patient1_lesion2	0	0	0	0	0	0	0	0	0	non_expr	non_expr
GTTCATTGTAAAGGAG-1_2	patient1_lesion2	0	0	0	0	0	0	0	0	0	non_expr	non_expr
GTTCATTGTCCCGACA-1_2	patient1_lesion2	0	0	0	0	0	0	0.74326	0	0	expr	BTBD2
GTTCGGGAGCGCCTTG-1_2	patient1_lesion2	0	0	0	0	0	0	0	0	0	non_expr	non_expr
GTTCGGGCAAGCCGCT-1_2	patient1_lesion2	0	0	0	0	0	0	0	2.42117	0	expr	CEACAM5
GTTCGGGCAGCGATCC-1_2	patient1_lesion2	0	0	0	0	0	0	0	0	0	non_expr	non_expr
GTTCGGGGTATGAATG-1_2	patient1_lesion2	0	0	0	0	0	0	0	0	0	non_expr	non_expr
GTTCGGGTCGGAAATA-1_2	patient1_lesion2	0	0	0	0	0	0	0	0	0	non_expr	non_expr
GTTCTCGAGCCGTCGT-1_2	patient1_lesion2	0	0	0	0	0	0	0.995974	0	0	expr	BTBD2
GTTCTCGGTCACTGGC-1_2	patient1_lesion2	0	0	0	0	0	0	0	0	0	non_expr	non_expr
GTTCTCGGTGGGTATG-1_2	patient1_lesion2	0	0	0	0	0	0	0	0	0	non_expr	non_expr
GTTCTCGGTGTCTGAT-1_2	patient1_lesion2	0	0	0	0	0	0	0	0	0	non_expr	non_expr
GTTCTCGTCAAGGCTT-1_2	patient1_lesion2	0	1.09821	0	0	0	0	0	0	0	expr	GPNMB
GTTTCTACAGCCTTTC-1_2	patient1_lesion2	0	0	0	0	0	0	1.75799	0	0	expr	BTBD2
GTTTCTACATTTCAGG-1_2	patient1_lesion2	0	0	0	0	0	0	0.611179	1.65116	0	expr	multi_expr
GTTTCTATCAACACGT-1_2	patient1_lesion2	0	0	0	0	0	0	0	1.07264	0	expr	CEACAM5
GTTTCTATCCTTGACC-1_2	patient1_lesion2	0	0	1.03166	0	0	0	1.03166	1.03166	0	expr	multi_expr
TAAACCGAGGCAGTCA-1_2	patient1_lesion2	0	0.267859	0	0	0	0	0.267859	0.267859	0	expr	multi_expr
TAAACCGCAACAACCT-1_2	patient1_lesion2	0	0	0	0	0	0	0	0	0	non_expr	non_expr
TAAACCGGTGCGGTAA-1_2	patient1_lesion2	0	0.991473	0	0	0	0	0	0.991473	0	expr	multi_expr
TAAACCGGTGCTCTTC-1_2	patient1_lesion2	0	0	0	0	0	0	0	0	0	non_expr	non_expr
TAAGAGAGTTGGTAAA-1_2	patient1_lesion2	0	0	0	0	0	0	0	0	0	non_expr	non_expr
TAAGCGTTCTCAACTT-1_2	patient1_lesion2	0	0	0	0	0	0	0	0	0	non_expr	non_expr
TAAGTGCAGAGGTACC-1_2	patient1_lesion2	0	0	0	0	0	0	0	0.869619	0	expr	CEACAM5
TAAGTGCCACCGGAAA-1_2	patient1_lesion2	0	0	0	0	0	0	0	0	0	non_expr	non_expr
TAAGTGCCAGACGTAG-1_2	patient1_lesion2	0	0	0	0	0	0	0.545566	0	0	expr	BTBD2
TAAGTGCCATTGGTAC-1_2	patient1_lesion2	0	0	0	0	0	0	0	1.06299	0	expr	CEACAM5
TACAGTGTCTTCCTTC-1_2	patient1_lesion2	0	0	0	0	0	0	0	0	0	non_expr	non_expr
TACCTATTCGTGGGAA-1_2	patient1_lesion2	0	0	0	0	0	0	0	0	0	non_expr	non_expr
TACCTATTCTGCTGTC-1_2	patient1_lesion2	0	0	1.38211	0	0	0	1.38211	0	0	expr	multi_expr
TACCTTAAGAAACGAG-1_2	patient1_lesion2	0	0	0	0	0	0	0.641923	0.641923	0	expr	multi_expr
TACCTTAAGTGAAGAG-1_2	patient1_lesion2	0	0	0	0	0	0	0	1.26541	0	expr	CEACAM5
TACCTTACAGGGATTG-1_2	patient1_lesion2	0	0	0	0	0	0	0	0	0	non_expr	non_expr
TACCTTAGTTCCACTC-1_2	patient1_lesion2	0	0	0	0	0	0	0	0	0	non_expr	non_expr
TACGGATAGATATGGT-1_2	patient1_lesion2	0	0	0	0	0	0	0	0	0	non_expr	non_expr
TACGGATCATCGGACC-1_2	patient1_lesion2	0	0	0	0	0	0	0	0	0	non_expr	non_expr
TACGGATTCAGAGACG-1_2	patient1_lesion2	0	0	1.072	0	0	0	0	0	0	expr	EZH2
TACGGATTCGGAAATA-1_2	patient1_lesion2	0	0.853285	0	0	0	0	0	1.3069	0	expr	multi_expr
TACGGGCCACTAGTAC-1_2	patient1_lesion2	0	1.20442	0	0	0	0	0	0	0	expr	GPNMB
TACGGGCTCACGACTA-1_2	patient1_lesion2	0	0	0	0	0	0	0	0	0	non_expr	non_expr
TACGGTACAACTGCTA-1_2	patient1_lesion2	0	0	0	0	0	0	0	0	0	non_expr	non_expr
TACGGTACATCGGAAG-1_2	patient1_lesion2	0	0.761288	0	0	0	0	0	0	0	expr	GPNMB
TACGGTATCAACGAAA-1_2	patient1_lesion2	0	0	0	0	0	0	0	0	0	non_expr	non_expr
TACTCGCGTGGTAACG-1_2	patient1_lesion2	0	0	0	0	0	0	0	0	0	non_expr	non_expr
TACTTACTCGTCTGCT-1_2	patient1_lesion2	0	0	0	0	0	0	0	0.41609	0	expr	CEACAM5
TACTTGTTCCCTAATT-1_2	patient1_lesion2	0.597551	0	0	0	0	0	0	0	0	expr	HHAT
TACTTGTTCGAACGGA-1_2	patient1_lesion2	0	0	0	0	0	0	0.654252	0	0	expr	BTBD2
TACTTGTTCGTGGACC-1_2	patient1_lesion2	0	0	0	0	0	0	0	0	0	non_expr	non_expr
TAGACCAAGTAGATGT-1_2	patient1_lesion2	0	0	0	0	0	0	0	2.16836	0	expr	CEACAM5
TAGACCACAGACGTAG-1_2	patient1_lesion2	0	0	0.92554	0	0	0	0	1.39784	0	expr	multi_expr
TAGACCAGTTTGACTG-1_2	patient1_lesion2	0	0	0	0	0	0	0	2.0804	0	expr	CEACAM5
TAGAGCTAGTCGTACT-1_2	patient1_lesion2	0	0	0	0	0	0	0	0	0	non_expr	non_expr
TAGAGCTTCCGTCATC-1_2	patient1_lesion2	0	0	0	0	0	0	0	1.11474	0	expr	CEACAM5
TAGCCGGAGTTTCCTT-1_2	patient1_lesion2	0	0	0	0	0	0	0	0	0	non_expr	non_expr
TAGCCGGCACCACCAG-1_2	patient1_lesion2	0	0	0	0	0	0	0.560399	2.04928	0	expr	multi_expr
TAGCCGGGTAGCACGA-1_2	patient1_lesion2	0	0	1.10451	0	0	0	0	0	0	expr	EZH2
TAGCCGGGTTGAACTC-1_2	patient1_lesion2	0	0	0	0	0	0	0	0	0	non_expr	non_expr
TAGCCGGTCGTGGGAA-1_2	patient1_lesion2	0	0	0	0	0	0	0	0	0	non_expr	non_expr
TAGGCATCAGTGAGTG-1_2	patient1_lesion2	0	0	0	0	0	0	0	2.42241	0	expr	CEACAM5
TAGGCATGTCATACTG-1_2	patient1_lesion2	0	0.611796	0	0	0	0	0	0.988604	0	expr	multi_expr
TAGTTGGAGAGACGAA-1_2	patient1_lesion2	0	0	0	0	0	0	0	0	0	non_expr	non_expr
TAGTTGGAGCCTTGAT-1_2	patient1_lesion2	0	0	0	0	0	0	0	0.882291	0	expr	CEACAM5
TAGTTGGAGGACAGCT-1_2	patient1_lesion2	0	0	0	0	0	0	0	1.24347	0	expr	CEACAM5
TAGTTGGAGTTAGGTA-1_2	patient1_lesion2	0	0.68622	0	0	0	0	0	0.68622	0	expr	multi_expr
TAGTTGGGTGCGAAAC-1_2	patient1_lesion2	0	0	0	0	0	0	0	2.00495	0	expr	CEACAM5
TAGTTGGTCCAAACAC-1_2	patient1_lesion2	0	0	0.592844	0	0	0	0	0	0	expr	EZH2
TAGTTGGTCCAACCAA-1_2	patient1_lesion2	0	0	0	0	0	0	0	0	0	non_expr	non_expr
TATCAGGGTTGATTCG-1_2	patient1_lesion2	0	0	0	0	0	0	0.778723	0	0	expr	BTBD2
TATCAGGTCGGAAATA-1_2	patient1_lesion2	0	0	0.597477	0	0	0	0	0	0	expr	EZH2
TATCTCAAGACCGGAT-1_2	patient1_lesion2	0	0	0	0	0	0	0	0	0	non_expr	non_expr
TATCTCAAGAGGTACC-1_2	patient1_lesion2	0	0	0	0	0	0	0	0	0	non_expr	non_expr
TATCTCACACATAACC-1_2	patient1_lesion2	0	0	0.463365	0	0	0	0	0	0	expr	EZH2
TATCTCACAGCTGCAC-1_2	patient1_lesion2	0	0.799707	0	0	0	0	0.799707	0	0	expr	multi_expr
TATCTCACATTACGAC-1_2	patient1_lesion2	0	0	0	0	0	0	0	0	0	non_expr	non_expr
TATCTCATCGTACGGC-1_2	patient1_lesion2	0	0	0	0	0	0	0	0	0	non_expr	non_expr
TATGCCCCAGTATAAG-1_2	patient1_lesion2	0	0	0	0	0	0	0	0	0	non_expr	non_expr
TATTACCAGAGCTTCT-1_2	patient1_lesion2	0	0	0	0	0	0	0	2.17203	0	expr	CEACAM5
TATTACCAGTATCGAA-1_2	patient1_lesion2	0	0	0	0	0	0	0	0.962058	0	expr	CEACAM5
TATTACCCACCTCGTT-1_2	patient1_lesion2	0	0	0	0	0	0	0	0	0	non_expr	non_expr
TATTACCCATCCAACA-1_2	patient1_lesion2	1.18554	0	0.759045	0	0	0	0.759045	0	0	expr	multi_expr
TATTACCGTAAAGTCA-1_2	patient1_lesion2	0	0	0	0	0	0	0	0	0	non_expr	non_expr
TCAACGAAGATGTGGC-1_2	patient1_lesion2	0	0	0	0	0	0	0	0.962658	0	expr	CEACAM5
TCAACGAAGTTATCGC-1_2	patient1_lesion2	0	0	0	0	0	0	0	0	0	non_expr	non_expr
TCAACGAGTATCAGTC-1_2	patient1_lesion2	0	0	0	0	0	0	0	0	0	non_expr	non_expr
TCAACGATCACGCATA-1_2	patient1_lesion2	0	0	0	0	0	0	0	0	0	non_expr	non_expr
TCAATCTGTACTTGAC-1_2	patient1_lesion2	0	1.32425	0	0	0	0	0	0	0	expr	GPNMB
TCAATCTGTGACTACT-1_2	patient1_lesion2	0	0	0	0	0	0	0	0	0	non_expr	non_expr
TCAATCTGTTAGGGTG-1_2	patient1_lesion2	0	0	0	0	0	0	0	0	0	non_expr	non_expr
TCAATCTTCATGCATG-1_2	patient1_lesion2	0	0	0	0	0	0	0	2.79707	0	expr	CEACAM5
TCAATCTTCCGCGCAA-1_2	patient1_lesion2	0	0	0	0	0	0	0	0	0	non_expr	non_expr
TCAATCTTCCTATGTT-1_2	patient1_lesion2	0	0	0.7174	0	0	0	0	0	0	expr	EZH2
TCACAAGAGGACCACA-1_2	patient1_lesion2	0	0	0	0	0	0	0	0	0	non_expr	non_expr
TCACAAGCACGACGAA-1_2	patient1_lesion2	0	0	0	0	0	0	0	0	0	non_expr	non_expr
TCACAAGGTTTAAGCC-1_2	patient1_lesion2	0	0	0	0	0	0	0	0	0	non_expr	non_expr
TCACAAGTCCCTAACC-1_2	patient1_lesion2	0	0	0	0	0	0	0	0	0	non_expr	non_expr
TCACAAGTCTACGAGT-1_2	patient1_lesion2	0	0	0	0	0	0	0	0	0	non_expr	non_expr
TCACGAAAGGACTGGT-1_2	patient1_lesion2	0	0	0	0	0	0	0	0	0	non_expr	non_expr
TCACGAAGTCTGGTCG-1_2	patient1_lesion2	0	0	0	0	0	0	0	0	0	non_expr	non_expr
TCACGAAGTTCTGTTT-1_2	patient1_lesion2	0	0	0	0	0	0	0	0.944523	0	expr	CEACAM5
TCACGAATCTAGCACA-1_2	patient1_lesion2	0	0	0	0	0	0	0	0	0	non_expr	non_expr
TCACGAATCTGCCAGG-1_2	patient1_lesion2	0	0	1.41376	0	0	0	0	1.41376	0	expr	multi_expr
TCAGATGCAAGAAGAG-1_2	patient1_lesion2	0	0	0	0	0	0	0	0	0	non_expr	non_expr
TCAGATGCAGAAGCAC-1_2	patient1_lesion2	0	0	0	0	0	0	0	1.31881	0	expr	CEACAM5
TCAGATGCAGTCGATT-1_2	patient1_lesion2	0	0	0	0	0	0	0	1.31104	0	expr	CEACAM5
TCAGATGGTACAGTTC-1_2	patient1_lesion2	0	0	0	0	0	0	0	0	0	non_expr	non_expr
TCAGATGGTAGCGCTC-1_2	patient1_lesion2	0	0	0	0	0	0	0	0	0	non_expr	non_expr
TCAGATGTCACATGCA-1_2	patient1_lesion2	0	0	0	0	0	0	0	0.506936	0	expr	CEACAM5
TCAGCAAGTAGATTAG-1_2	patient1_lesion2	0	0	0	0	0	0	1.92896	2.54668	0	expr	multi_expr
TCAGCAAGTTATTCTC-1_2	patient1_lesion2	0	0	0	0	0	0	0.668585	0	0	expr	BTBD2
TCAGCTCCAGACGCAA-1_2	patient1_lesion2	0	0	0	0	0	0	0	0	0	non_expr	non_expr
TCAGCTCCATCCGCGA-1_2	patient1_lesion2	0	0	0	0	0	0	0	0.579828	0	expr	CEACAM5
TCAGCTCGTGTAACGG-1_2	patient1_lesion2	0	0	0	0	0	0	0	0	0	non_expr	non_expr
TCAGCTCTCATGTGGT-1_2	patient1_lesion2	0	0	0	0	0	0	0.447929	0	0	expr	BTBD2
TCAGCTCTCCCGACTT-1_2	patient1_lesion2	0	0	0	0	0	0	0	0	0	non_expr	non_expr
TCAGGTACAGGAATCG-1_2	patient1_lesion2	0	0	0	0	0	0	0	0	0	non_expr	non_expr
TCAGGTAGTGACGCCT-1_2	patient1_lesion2	0	0	0	0	0	0	0	0	0	non_expr	non_expr
TCAGGTAGTGTATGGG-1_2	patient1_lesion2	0	0	0	0	0	0	0	0	0	non_expr	non_expr
TCAGGTATCTCTAAGG-1_2	patient1_lesion2	0	0	0	0	0	0	0	0	0	non_expr	non_expr
TCATTACAGACCTAGG-1_2	patient1_lesion2	0	0.660704	0	0	0	0	0.660704	1.05512	0	expr	multi_expr
TCATTACTCAACGAAA-1_2	patient1_lesion2	0	0	0	0	0	0	0	0	0	non_expr	non_expr
TCATTTGGTAGATTAG-1_2	patient1_lesion2	0	0	0	0	0	0	0.810514	0	0	expr	BTBD2
TCCACACGTGATGTCT-1_2	patient1_lesion2	0	0	0	0	0	0	0	0	0	non_expr	non_expr
TCCCGATAGATCTGAA-1_2	patient1_lesion2	0	0	0	0	0	0	0	0	0	non_expr	non_expr
TCCCGATCATAGACTC-1_2	patient1_lesion2	0	0	0	0	0	0	0	0	0	non_expr	non_expr
TCGAGGCGTAATAGCA-1_2	patient1_lesion2	0	0	0	0	0	0	0.774286	1.2054	0	expr	multi_expr
TCGAGGCTCACTATTC-1_2	patient1_lesion2	0	0	0	0	0	0	0	0	0	non_expr	non_expr
TCGCGAGGTCAAACTC-1_2	patient1_lesion2	0	0	0	0	0	0	0	0	0	non_expr	non_expr
TCGCGAGTCCCTCAGT-1_2	patient1_lesion2	0	0	0	0	0	0	0	0	0	non_expr	non_expr
TCGCGAGTCGAATGGG-1_2	patient1_lesion2	0	0	0	0	0	0	0	0	0	non_expr	non_expr
TCGCGTTCAAGCCCAC-1_2	patient1_lesion2	0	0	0	0	0	0	0	0.6251	0	expr	CEACAM5
TCGCGTTGTATGCTTG-1_2	patient1_lesion2	0	0	0	0	0	0	0	0	0	non_expr	non_expr
TCGCGTTGTGCAACTT-1_2	patient1_lesion2	0	0	0	0	0	0	0	0.787695	0	expr	CEACAM5
TCGCGTTTCAACCATG-1_2	patient1_lesion2	0	0	0	0	0	0	0	0	0	non_expr	non_expr
TCGGGACCAGGAACGT-1_2	patient1_lesion2	0	0	0	0	0	0	0	0	0	non_expr	non_expr
TCGGGACCAGTAGAGC-1_2	patient1_lesion2	0	0	0	0	0	0	0	0	0	non_expr	non_expr
TCGGGACTCACCAGGC-1_2	patient1_lesion2	0	0	0	0	0	0	0	0	0	non_expr	non_expr
TCGGGACTCCCGGATG-1_2	patient1_lesion2	0	0	0	0	0	0	1.28948	0	0	expr	BTBD2
TCGGTAAGTCTAGTGT-1_2	patient1_lesion2	0	0.775992	0	0	0	0	0	0.775992	0	expr	multi_expr
TCGGTAAGTCTCTCTG-1_2	patient1_lesion2	0	0.803321	0	0	0	0	0	0	0	expr	GPNMB
TCGGTAATCAGCTGGC-1_2	patient1_lesion2	0	0	0.697728	0	0	0	0	0	0	expr	EZH2
TCGTACCAGCTGCAAG-1_2	patient1_lesion2	0	0	0	0	0	0	0	2.24623	0	expr	CEACAM5
TCGTACCTCCTCGCAT-1_2	patient1_lesion2	0	1.23398	0	0	0	0	0	0	0	expr	GPNMB
TCGTAGAGTAGGCATG-1_2	patient1_lesion2	0	0	0	0	0	0	0	0	0	non_expr	non_expr
TCGTAGAGTTCCGTCT-1_2	patient1_lesion2	0	1.48144	0.518708	0	0	0	0.518708	0	0	expr	multi_expr
TCTATTGGTACATCCA-1_2	patient1_lesion2	0	1.22968	1.22968	0	0	0	0	0	0	expr	multi_expr
TCTATTGGTGGAAAGA-1_2	patient1_lesion2	0	0	0.82659	0	0	0	0	0	0	expr	EZH2
TCTATTGTCCGTAGTA-1_2	patient1_lesion2	0	0	0	0	0	0	0	0	0	non_expr	non_expr
TCTCATAAGCCCAATT-1_2	patient1_lesion2	0	0	0	0	0	0	0	0	0	non_expr	non_expr
TCTCATACAGGAATGC-1_2	patient1_lesion2	0	0	0	0	0	0	0	0	0	non_expr	non_expr
TCTCATAGTCAGAGGT-1_2	patient1_lesion2	0	0	0	0	0	0	0	0.848442	0	expr	CEACAM5
TCTCTAAAGCAGACTG-1_2	patient1_lesion2	0	0	0	0	0	0	0.482048	0	0	expr	BTBD2
TCTCTAATCGACAGCC-1_2	patient1_lesion2	0	0	0	0	0	0	0	0.998619	0	expr	CEACAM5
TCTGAGAAGAAACCTA-1_2	patient1_lesion2	0	0	0	0	0	0	0	0.995113	0	expr	CEACAM5
TCTGAGAAGACTGGGT-1_2	patient1_lesion2	0	0	0	0	0	0	0	0	0	non_expr	non_expr
TCTGAGAGTACATCCA-1_2	patient1_lesion2	0	0.856624	0.856624	0	0	0	0	0	0	expr	multi_expr
TCTGAGAGTATCTGCA-1_2	patient1_lesion2	0	0	0	0	0	0	0	0	0	non_expr	non_expr
TCTGAGAGTTATTCTC-1_2	patient1_lesion2	0	0	0	0	0	0	0	0	0	non_expr	non_expr
TCTGGAAAGGGCTTCC-1_2	patient1_lesion2	0	0	0	0	0	0	0	0	0	non_expr	non_expr
TCTGGAAAGTTCGATC-1_2	patient1_lesion2	0	0	0	0	0	0	0	0	0	non_expr	non_expr
TCTGGAACATCGGGTC-1_2	patient1_lesion2	0	0	0	0	0	0	0	0.893313	0	expr	CEACAM5
TCTGGAAGTAGTACCT-1_2	patient1_lesion2	0	0	0	0	0	0	0	0	0	non_expr	non_expr
TCTGGAATCGGTCTAA-1_2	patient1_lesion2	0	0	0	0	0	0	0.487487	0	0	expr	BTBD2
TCTTCGGAGGCGATAC-1_2	patient1_lesion2	0	0	0.647929	0	0	0	0	0	0	expr	EZH2
TCTTCGGAGTCCCACG-1_2	patient1_lesion2	0	0	0.42856	0	0	0	0	0	0	expr	EZH2
TCTTCGGGTATAGGTA-1_2	patient1_lesion2	0	0	0	0	0	0	0	0	0	non_expr	non_expr
TCTTCGGTCGCATGGC-1_2	patient1_lesion2	0	0	0	0	0	0	0	1.11117	0	expr	CEACAM5
TCTTTCCAGGGAGTAA-1_2	patient1_lesion2	0	0	0	0	0	0	1.1379	1.6564	0	expr	multi_expr
TCTTTCCCACGCCAGT-1_2	patient1_lesion2	0	0	0	0	0	0	0	0	0	non_expr	non_expr
TGAAAGACACCTTGTC-1_2	patient1_lesion2	0	0	0	0	0	0	0.929233	0	0	expr	BTBD2
TGAAAGAGTCTCACCT-1_2	patient1_lesion2	0	0	0	0	0	0	0	0	0	non_expr	non_expr
TGAAAGAGTGGGTATG-1_2	patient1_lesion2	0	0	0	0	0	0	0	0	0	non_expr	non_expr
TGACAACAGTATCTCG-1_2	patient1_lesion2	0	0	0	0	0	0	0	0	0	non_expr	non_expr
TGACAACGTACAGTGG-1_2	patient1_lesion2	0	0	0	0	0	0	0	0	0	non_expr	non_expr
TGACGGCAGACGCACA-1_2	patient1_lesion2	0	0	0	0	0	0	0	2.11424	0	expr	CEACAM5
TGACGGCGTTACGTCA-1_2	patient1_lesion2	0	0	0	0	0	0	0	0	0	non_expr	non_expr
TGACGGCTCCGAACGC-1_2	patient1_lesion2	0	0	0	0	0	0	0	1.51992	0	expr	CEACAM5
TGACTAGAGTCGTTTG-1_2	patient1_lesion2	0	0	0	0	0	0	0	0	0	non_expr	non_expr
TGACTAGCAGGATTGG-1_2	patient1_lesion2	0	0	0	0	0	0	0	0	0	non_expr	non_expr
TGACTAGGTAGTAGTA-1_2	patient1_lesion2	0	0	0	0	0	0	0	0	0	non_expr	non_expr
TGACTAGTCAGCACAT-1_2	patient1_lesion2	0	0	0	0	0	0	0	0	0	non_expr	non_expr
TGACTAGTCATCACCC-1_2	patient1_lesion2	0	0	0	0	0	0	0	0	0	non_expr	non_expr
TGACTAGTCTACTTAC-1_2	patient1_lesion2	0	0	0	0	0	0	0	0	0	non_expr	non_expr
TGACTTTCACCTGGTG-1_2	patient1_lesion2	0	0	0	0	0	0	0	0	0	non_expr	non_expr
TGACTTTGTCTACCTC-1_2	patient1_lesion2	0	0	0	0	0	0	0	0	0	non_expr	non_expr
TGACTTTGTGTAATGA-1_2	patient1_lesion2	0	0	0	0	0	0	0	0.962908	0	expr	CEACAM5
TGACTTTGTGTTTGGT-1_2	patient1_lesion2	0	0	0	0	0	0	0	0	0	non_expr	non_expr
TGACTTTTCACGCGGT-1_2	patient1_lesion2	0	0	0	0	0	0	0	0	0	non_expr	non_expr
TGAGAGGAGTGTGAAT-1_2	patient1_lesion2	0	0	0	0	0	0	0	0	0	non_expr	non_expr
TGAGAGGCAGACGTAG-1_2	patient1_lesion2	0	0	0	0	0	0	0	0	0	non_expr	non_expr
TGAGAGGTCAATACCG-1_2	patient1_lesion2	0	0	0	0	0	0	0	0	0	non_expr	non_expr
TGAGCATCACAACTGT-1_2	patient1_lesion2	0	0	0	0	0	0	0.441694	0	0	expr	BTBD2
TGAGCATGTATATCCG-1_2	patient1_lesion2	0	0	0	0	0	0	0	0	0	non_expr	non_expr
TGAGCATGTCGAACAG-1_2	patient1_lesion2	0	0	0	0	0	0	0	0	0	non_expr	non_expr
TGAGCATGTTCTGGTA-1_2	patient1_lesion2	0	0	0	0	0	0	0	0.337734	0	expr	CEACAM5
TGAGCATTCAAGATCC-1_2	patient1_lesion2	0	0	0	0	0	0	0	0	0	non_expr	non_expr
TGAGCATTCCAAACTG-1_2	patient1_lesion2	0	0	0	0	0	0	0	0	0	non_expr	non_expr
TGAGCATTCCTGTACC-1_2	patient1_lesion2	0	0	0	0	0	0	0	0	0	non_expr	non_expr
TGAGCATTCGTTGACA-1_2	patient1_lesion2	0	0	0.542502	0	0	0	0.542502	0	0	expr	multi_expr
TGAGCCGAGCAGGTCA-1_2	patient1_lesion2	0	0	0	0	0	0	0	0	0	non_expr	non_expr
TGAGCCGAGTACGCCC-1_2	patient1_lesion2	0	0	0	0	0	0	1.26614	0	0	expr	BTBD2
TGAGCCGAGTGATCGG-1_2	patient1_lesion2	0	0	0	0	0	0	0	0	0	non_expr	non_expr
TGAGCCGCACTCAGGC-1_2	patient1_lesion2	0	0	0	0	0	0	0	0	0	non_expr	non_expr
TGAGCCGGTAAGTTCC-1_2	patient1_lesion2	0	0	0	0	0	0	0	0	0	non_expr	non_expr
TGAGCCGGTCAACTGT-1_2	patient1_lesion2	0	0	0	0	0	0	0.833299	0	0	expr	BTBD2
TGAGGGAAGACGCAAC-1_2	patient1_lesion2	0	0	0	0	0	0	0	0	0	non_expr	non_expr
TGAGGGAAGAGCAATT-1_2	patient1_lesion2	0	0	0	0	0	0	0	0	0	non_expr	non_expr
TGATTTCGTGATAAAC-1_2	patient1_lesion2	0	0	0	0	0	0	0.58658	0	0	expr	BTBD2
TGATTTCTCATCATTC-1_2	patient1_lesion2	0	0	0.563446	0	0	0	0	0.563446	0	expr	multi_expr
TGATTTCTCATCGGAT-1_2	patient1_lesion2	0	0	0	0	0	0	0	0	0	non_expr	non_expr
TGATTTCTCCACGTGG-1_2	patient1_lesion2	0	0	0	0	0	0	0	0	0	non_expr	non_expr
TGCACCTAGATCTGCT-1_2	patient1_lesion2	0	0	0	0	0	0	0	0	0	non_expr	non_expr
TGCACCTAGCAATATG-1_2	patient1_lesion2	0	0	0.474059	0	0	0	0	0	0	expr	EZH2
TGCACCTCAAGCCGCT-1_2	patient1_lesion2	0	0	0	0	0	0	0	0	0	non_expr	non_expr
TGCACCTCAAGGCTCC-1_2	patient1_lesion2	1.00193	0	0	0	0	0	1.00193	0	0	expr	multi_expr
TGCACCTTCTTGACGA-1_2	patient1_lesion2	0	0	0	0	0	0	0	0	0	non_expr	non_expr
TGCCAAAAGTAGGCCA-1_2	patient1_lesion2	0	0	0	0	0	0	0	0	0	non_expr	non_expr
TGCCAAAGTTCACGGC-1_2	patient1_lesion2	0	0	0	0	0	0	0	2.0062	0	expr	CEACAM5
TGCCAAATCAGCTGGC-1_2	patient1_lesion2	0	0	0.466734	0	0	0	0	0	0	expr	EZH2
TGCCCATAGACTTGAA-1_2	patient1_lesion2	0	0	0	0	0	0	0	0	0	non_expr	non_expr
TGCCCATAGCTTATCG-1_2	patient1_lesion2	0	0.470289	0	0	0	0	0.470289	1.03011	0	expr	multi_expr
TGCCCATGTGCACCAC-1_2	patient1_lesion2	0	0	0	0	0	0	0	0	0	non_expr	non_expr
TGCCCTAGTCTAACGT-1_2	patient1_lesion2	0	0	0	0	0	0	0	0	0	non_expr	non_expr
TGCCCTATCACGATGT-1_2	patient1_lesion2	0	0	0.487172	0	0	0	0	0	0	expr	EZH2
TGCCCTATCGCCCTTA-1_2	patient1_lesion2	0	0	0	0	0	0	0	0	0	non_expr	non_expr
TGCGCAGAGCGTTGCC-1_2	patient1_lesion2	0	0	0	0	0	0	0	0	0	non_expr	non_expr
TGCGCAGCAATGGACG-1_2	patient1_lesion2	0	0.859284	0	0	0	0	0.859284	0	0	expr	multi_expr
TGCGCAGCACAGCGTC-1_2	patient1_lesion2	0	0	0	0	0	0	1.17577	0	0	expr	BTBD2
TGCGCAGGTACATCCA-1_2	patient1_lesion2	0	0	1.51843	0	0	0	0	0	0	expr	EZH2
TGCGTGGCAGTCTTCC-1_2	patient1_lesion2	0	0	0	0	0	0	0	0	0	non_expr	non_expr
TGCGTGGGTCCGAACC-1_2	patient1_lesion2	0	0	0	0	0	0	0	0	0	non_expr	non_expr
TGCGTGGGTCGCGGTT-1_2	patient1_lesion2	0	0	0	0	0	0	0	0	0	non_expr	non_expr
TGCGTGGTCCTTTACA-1_2	patient1_lesion2	0	0	0	0	0	0	0	0.499438	0	expr	CEACAM5
TGCGTGGTCTAGAGTC-1_2	patient1_lesion2	0	0	0	0	0	0	0	0	0	non_expr	non_expr
TGCTACCAGACCTAGG-1_2	patient1_lesion2	0	0.752754	0	0	0	0	0	0	0	expr	GPNMB
TGCTACCCATCCGTGG-1_2	patient1_lesion2	0	0	0	0	0	0	0	1.74539	0	expr	CEACAM5
TGCTACCTCCGCTGTT-1_2	patient1_lesion2	0	0	0	0	0	0	1.18484	0	0	expr	BTBD2
TGCTGCTAGCGATTCT-1_2	patient1_lesion2	0	0	0	0	0	0	0	0	0	non_expr	non_expr
TGCTGCTCAAGTAGTA-1_2	patient1_lesion2	0	0	0.757116	0	0	0	0	0	0	expr	EZH2
TGCTGCTCACTACAGT-1_2	patient1_lesion2	0	0	0	0	0	0	0	0	0	non_expr	non_expr
TGCTGCTGTTCACCTC-1_2	patient1_lesion2	0	0	0	0	0	0	0	0	0	non_expr	non_expr
TGGACGCAGGCATGTG-1_2	patient1_lesion2	0	0	0	0	0	0	0	0	0	non_expr	non_expr
TGGACGCAGGTGATAT-1_2	patient1_lesion2	0	0	0.441476	0	0	0	0	0	0	expr	EZH2
TGGACGCGTGCCTGCA-1_2	patient1_lesion2	0	0	0	0	0	0	0	0	0	non_expr	non_expr
TGGCCAGGTGTGTGCC-1_2	patient1_lesion2	0	0	0	0	0	0	0	1.02761	0	expr	CEACAM5
TGGCCAGTCACGGTTA-1_2	patient1_lesion2	0	0	0	0	0	0	0	0	0	non_expr	non_expr
TGGCGCAAGTAGTGCG-1_2	patient1_lesion2	0	0	0	0	0	0	0	0	0	non_expr	non_expr
TGGCGCAGTCAGAGGT-1_2	patient1_lesion2	0	0	0	0	0	0	0	0	0	non_expr	non_expr
TGGCTGGAGTCACGCC-1_2	patient1_lesion2	0	0	0	0	0	0	0	0	0	non_expr	non_expr
TGGCTGGCAGACGCCT-1_2	patient1_lesion2	0	0	0	0	0	0	0.592917	0	0	expr	BTBD2
TGGCTGGCAGAGTGTG-1_2	patient1_lesion2	0	0	0	0	0	0	0	0.634653	0	expr	CEACAM5
TGGCTGGTCCTTAATC-1_2	patient1_lesion2	0	0	0	0	0	0	0	0	0	non_expr	non_expr
TGGGAAGAGATGTCGG-1_2	patient1_lesion2	0	0	0	0	0	0	1.03939	0	0	expr	BTBD2
TGGGAAGTCAAACGGG-1_2	patient1_lesion2	0	0	0	0	0	0	0	0	0	non_expr	non_expr
TGGGAAGTCATAACCG-1_2	patient1_lesion2	0	1.99955	0	0	0	0	0	0	0	expr	GPNMB
TGGGCGTAGTTAGCGG-1_2	patient1_lesion2	0	0	0	0	0	0	0	0	0	non_expr	non_expr
TGGGCGTCAAGCCGCT-1_2	patient1_lesion2	0	0	0	0	0	0	0	0	0	non_expr	non_expr
TGGGCGTCAATGGTCT-1_2	patient1_lesion2	0	0	1.2687	0	0	0	0	0	0	expr	EZH2
TGGGCGTTCGGTCTAA-1_2	patient1_lesion2	0	0	0	0	0	0	0	0	0	non_expr	non_expr
TGGTTAGAGATCTGCT-1_2	patient1_lesion2	0	0	0	0	0	0	0	1.98478	0	expr	CEACAM5
TGGTTAGAGTAGGTGC-1_2	patient1_lesion2	0	0	0	0	0	0	0	0	0	non_expr	non_expr
TGGTTAGAGTTCCACA-1_2	patient1_lesion2	0	0	0.901751	0	0	0	0.549252	0	0	expr	multi_expr
TGGTTAGCACCTGGTG-1_2	patient1_lesion2	0	0	0	0	0	0	0	1.72292	0	expr	CEACAM5
TGGTTAGGTGACTACT-1_2	patient1_lesion2	0	0	0	0	0	0	0	0	0	non_expr	non_expr
TGGTTCCAGGGCACTA-1_2	patient1_lesion2	0	0	0	0	0	0	0.736614	0	0	expr	BTBD2
TGGTTCCCACTGTTAG-1_2	patient1_lesion2	0	1.19679	0	0	0	0	0	1.19679	0	expr	multi_expr
TGGTTCCGTTGGTTTG-1_2	patient1_lesion2	0	0	0.826229	0	0	0	0	1.27239	0	expr	multi_expr
TGGTTCCTCCTGCCAT-1_2	patient1_lesion2	0	0	0	0	0	0	0	0	0	non_expr	non_expr
TGTATTCAGAACTCGG-1_2	patient1_lesion2	0	0	0	0	0	0	0.465143	0	0	expr	BTBD2
TGTATTCGTGATGTGG-1_2	patient1_lesion2	0	0	0	0	0	0	0	0	0	non_expr	non_expr
TGTATTCTCGAATGCT-1_2	patient1_lesion2	0	0	0	0	0	0	0	0	0	non_expr	non_expr
TGTCCCAAGGTGATTA-1_2	patient1_lesion2	0	0	0	0	0	0	0	1.20148	0	expr	CEACAM5
TGTCCCACAAGCGTAG-1_2	patient1_lesion2	0	0	0	0	0	0	0	0	0	non_expr	non_expr
TGTCCCATCCCAACGG-1_2	patient1_lesion2	0	0	0	0	0	0	0	0	0	non_expr	non_expr
TGTCCCATCGTATCAG-1_2	patient1_lesion2	0	0	0	0	0	0	0.994576	0	0	expr	BTBD2
TGTGGTATCCACGAAT-1_2	patient1_lesion2	0	0	0.58545	0	0	0	0	0	0	expr	EZH2
TGTGTTTAGGCATGGT-1_2	patient1_lesion2	0	1.03644	0	0	0	0	0	1.03644	0	expr	multi_expr
TGTGTTTCATTACGAC-1_2	patient1_lesion2	0	0	0	0	0	0	0	0	0	non_expr	non_expr
TGTGTTTGTCTTCGTC-1_2	patient1_lesion2	0	0	0	0	0	0	0	0	0	non_expr	non_expr
TGTTCCGAGAGCCCAA-1_2	patient1_lesion2	0	1.53995	0	0	0	0	0	2.48433	0	expr	multi_expr
TGTTCCGGTCCGCTGA-1_2	patient1_lesion2	0	0	0	0	0	0	0	0	0	non_expr	non_expr
TGTTCCGGTCGGCATC-1_2	patient1_lesion2	0	0	0	0	0	0	0	0	0	non_expr	non_expr
TGTTCCGTCCTCCTAG-1_2	patient1_lesion2	0	0	0	0	0	0	0	0	0	non_expr	non_expr
TGTTCCGTCTAACCGA-1_2	patient1_lesion2	0	0	0	0	0	0	0.793355	0	0	expr	BTBD2
TTAACTCGTTCCATGA-1_2	patient1_lesion2	0	0	0.780641	0	0	0	0	0	0	expr	EZH2
TTAACTCGTTGAACTC-1_2	patient1_lesion2	0	0	0	0	0	0	0	0	0	non_expr	non_expr
TTAGGACAGACCTTTG-1_2	patient1_lesion2	0	0	0	0	0	0	0	0.592122	0	expr	CEACAM5
TTAGGACAGCTAGTTC-1_2	patient1_lesion2	0	0	0	0	0	0	0	0.915586	0	expr	CEACAM5
TTAGGACCATGGGACA-1_2	patient1_lesion2	0	0	0	0	0	0	0	0	0	non_expr	non_expr
TTAGGACGTGTGAATA-1_2	patient1_lesion2	0	0	0	0	0	0	0	0	0	non_expr	non_expr
TTAGGACTCGTACCGG-1_2	patient1_lesion2	0	0	0	0	0	0	1.40049	1.40049	0	expr	multi_expr
TTAGGCAGTCGAAAGC-1_2	patient1_lesion2	0	0	0	0	0	0	0	0	0	non_expr	non_expr
TTAGGCAGTCGGCACT-1_2	patient1_lesion2	0	0	0.736841	0	0	0	0	1.45114	0	expr	multi_expr
TTAGGCAGTGATAAGT-1_2	patient1_lesion2	0	0	0	0	0	0	0	0.656075	0	expr	CEACAM5
TTAGGCAGTTACGTCA-1_2	patient1_lesion2	0	0	0	0	0	0	0.700579	0	0	expr	BTBD2
TTAGGCATCGTTGACA-1_2	patient1_lesion2	0	0	0	0	0	0	0	0	0	non_expr	non_expr
TTAGTTCAGATATGGT-1_2	patient1_lesion2	0	0	0	0	0	0	0	0	0	non_expr	non_expr
TTAGTTCAGATGTTAG-1_2	patient1_lesion2	0	0	0	0	0	0	0	0	0	non_expr	non_expr
TTAGTTCCATACAGCT-1_2	patient1_lesion2	0	0	0	0	0	0	0	0	0	non_expr	non_expr
TTAGTTCTCTCTTGAT-1_2	patient1_lesion2	0	0	0	0	0	0	0	0	0	non_expr	non_expr
TTATGCTCATACTACG-1_2	patient1_lesion2	0	0	0.792758	0	0	0	0	0	0	expr	EZH2
TTATGCTGTAATCACC-1_2	patient1_lesion2	0	0	0	0	0	0	1.1608	0	0	expr	BTBD2
TTCCCAGAGGGTGTGT-1_2	patient1_lesion2	0.926092	0	1.39853	0	0	0	0.926092	1.39853	0	expr	multi_expr
TTCCCAGCATGTTCCC-1_2	patient1_lesion2	0	0	0	0	0	0	0	0	0	non_expr	non_expr
TTCCCAGGTGACAAAT-1_2	patient1_lesion2	0	0	0	0	0	0	0	0	0	non_expr	non_expr
TTCCCAGTCACTCTTA-1_2	patient1_lesion2	0	0.75454	0	0	0	0	0	0	0	expr	GPNMB
TTCGAAGAGATGTTAG-1_2	patient1_lesion2	0	0	0	0	0	0	1.32284	2.22594	0	expr	multi_expr
TTCGAAGAGCATCATC-1_2	patient1_lesion2	0	1.17284	0	0	0	0	0	1.17284	0	expr	multi_expr
TTCGAAGAGCCTTGAT-1_2	patient1_lesion2	0	0	0	0	0	0	0	0	0	non_expr	non_expr
TTCGAAGCACAGACTT-1_2	patient1_lesion2	0	0	0	0	0	0	0	0	0	non_expr	non_expr
TTCGAAGGTTGTTTGG-1_2	patient1_lesion2	0	0	0	0	0	0	0	0	0	non_expr	non_expr
TTCGAAGTCAGCTCTC-1_2	patient1_lesion2	0	0	0	0	0	0	0	0	0	non_expr	non_expr
TTCGAAGTCGTTGCCT-1_2	patient1_lesion2	0	0	0	0	0	0	0	0	0	non_expr	non_expr
TTCGGTCCATCGGAAG-1_2	patient1_lesion2	0	0	0.901751	0	0	0	0.901751	0.901751	0	expr	multi_expr
TTCGGTCTCATCATTC-1_2	patient1_lesion2	0	0	0	0	0	0	0	0	0	non_expr	non_expr
TTCGGTCTCCAACCAA-1_2	patient1_lesion2	0	0	0.660704	0	0	0	0	0	0	expr	EZH2
TTCTACAAGATGTAAC-1_2	patient1_lesion2	0	0	0	0	0	0	0	0	0	non_expr	non_expr
TTCTACAAGCCAGTTT-1_2	patient1_lesion2	0	0	0	0	0	0	0	0	0	non_expr	non_expr
TTCTACAGTTATGCGT-1_2	patient1_lesion2	0	0	0	0	0	0	0	0	0	non_expr	non_expr
TTCTACATCGGTCCGA-1_2	patient1_lesion2	0	0	0	0	0	0	0	1.28871	0	expr	CEACAM5
TTCTCAACAGCCTTTC-1_2	patient1_lesion2	0	0	0	0	0	0	1.29522	0	0	expr	BTBD2
TTCTCAAGTACCGTAT-1_2	patient1_lesion2	0	0	0	0	0	0	0	0	0	non_expr	non_expr
TTCTCAATCAAGATCC-1_2	patient1_lesion2	0	0	0	0	0	0	0.726323	0	0	expr	BTBD2
TTCTCAATCAGTTAGC-1_2	patient1_lesion2	0	0	0	0	0	0	0	0	0	non_expr	non_expr
TTCTCCTAGGGAGTAA-1_2	patient1_lesion2	0	0	0	0	0	0	0	0	0	non_expr	non_expr
TTCTTAGGTCGAACAG-1_2	patient1_lesion2	0	0	0	0	0	0	0	0	0	non_expr	non_expr
TTCTTAGTCCGATATG-1_2	patient1_lesion2	0	0	0	0	0	0	0	0	0	non_expr	non_expr
TTGAACGCATGCCACG-1_2	patient1_lesion2	0	0	0	0	0	0	0	0	0	non_expr	non_expr
TTGAACGTCCTCGCAT-1_2	patient1_lesion2	0	0	0	0	0	0	0	0	0	non_expr	non_expr
TTGACTTAGCTAGTCT-1_2	patient1_lesion2	0	0	0	0	0	0	0	0	0	non_expr	non_expr
TTGACTTCACAGGAGT-1_2	patient1_lesion2	0	0	0	0	0	0	0	0	0	non_expr	non_expr
TTGACTTCATGATCCA-1_2	patient1_lesion2	0	0	0	0	0	0	0	0	0	non_expr	non_expr
TTGACTTTCACTCTTA-1_2	patient1_lesion2	0	0	0	0	0	0	0	1.29527	0	expr	CEACAM5
TTGACTTTCGTATCAG-1_2	patient1_lesion2	0	0	0	0	0	0	0	0	0	non_expr	non_expr
TTGCCGTCACAGTCGC-1_2	patient1_lesion2	0	0	0.822562	0	0	0	0.822562	0	0	expr	multi_expr
TTGCCGTGTCCGAAGA-1_2	patient1_lesion2	0	0	0	0	0	0	0	0	0	non_expr	non_expr
TTGCCGTTCAAGCCTA-1_2	patient1_lesion2	0	0	0	0	0	0	0	0.910717	0	expr	CEACAM5
TTGCGTCAGATAGGAG-1_2	patient1_lesion2	0	0	0	0	0	0	0	1.85396	0	expr	CEACAM5
TTGCGTCCACGGTAAG-1_2	patient1_lesion2	0	0	0	0	0	0	0	0	0	non_expr	non_expr
TTGGAACTCGTAGGTT-1_2	patient1_lesion2	0	0	0	0	0	0	0	0	0	non_expr	non_expr
TTGGCAAGTTAAAGAC-1_2	patient1_lesion2	0	0	0	0	0	0	0	0.672295	0	expr	CEACAM5
TTGGCAAGTTGGACCC-1_2	patient1_lesion2	0	1.70006	0	0	0	0	0	1.70006	0	expr	multi_expr
TTGGCAATCTGGTATG-1_2	patient1_lesion2	0	0.892418	0	0	0	0	0.542623	1.15106	0	expr	multi_expr
TTGTAGGTCGAATCCA-1_2	patient1_lesion2	0	0	0	0	0	0	0	0	0	non_expr	non_expr
TTGTAGGTCGTCTGAA-1_2	patient1_lesion2	0	0	0	0	0	0	0	1.9222	0	expr	CEACAM5
TTTACTGAGACGCTTT-1_2	patient1_lesion2	0	0	0	0	0	0	0.875131	0	0	expr	BTBD2
TTTACTGGTGCACGAA-1_2	patient1_lesion2	0	0	0	0	0	0	0	0.539205	0	expr	CEACAM5
TTTATGCCATAGTAAG-1_2	patient1_lesion2	0	0	0	0	0	0	0.599951	0	0	expr	BTBD2
TTTCCTCAGAGTTGGC-1_2	patient1_lesion2	0	0	0	0	0	0	0	0	0	non_expr	non_expr
TTTCCTCAGATAGCAT-1_2	patient1_lesion2	0	0	0	0	0	0	0	0	0	non_expr	non_expr
TTTCCTCCAGCCTGTG-1_2	patient1_lesion2	0	0	0	0	0	0	0	0	0	non_expr	non_expr
TTTGCGCCAGGATCGA-1_2	patient1_lesion2	0	0	0	0	0	0	0	0	0	non_expr	non_expr
TTTGCGCGTCATGCAT-1_2	patient1_lesion2	0	0	0	0	0	0	0	0	0	non_expr	non_expr
TTTGCGCTCACTCCTG-1_2	patient1_lesion2	0	0	0	0	0	0	0	1.57808	0	expr	CEACAM5
TTTGGTTAGAGGTTAT-1_2	patient1_lesion2	0	0	0	0	0	0	0.609756	0	0	expr	BTBD2
TTTGGTTTCGGCTTGG-1_2	patient1_lesion2	0	0	0	0	0	0	1.36929	0	0	expr	BTBD2
TTTGTCAAGCAGACTG-1_2	patient1_lesion2	0	0	0.314931	0	0	0	0	0	0	expr	EZH2
TTTGTCAAGTTGAGAT-1_2	patient1_lesion2	0	0	0	0	0	0	0	0	0	non_expr	non_expr
120772980533605_3	patient2	0	0	0	1.01032	0	0.874295	0	1.42158	0	expr	multi_expr
120797944264550_3	patient2	0	0	0	0	2.04798	0	0	2.04798	0	expr	multi_expr
121338036927838_3	patient2	0	0	0	0	0	0	0	0	0	non_expr	non_expr
121742656722780_3	patient2	0	0	0	1.39968	0	0.567286	0	2.24052	0	expr	multi_expr
121742703385884_3	patient2	0	0	0	0.890636	0.306874	0.541358	0	2.55355	0.731169	expr	multi_expr
121812496337653_3	patient2	0	0	0	0	0	0	0	0.822061	0	expr	CEACAM5
121896094812980_3	patient2	0	0	0	0	0.92554	0	0	0	0	expr	MAGEA12
121955392378590_3	patient2	0	0	0	0	0	0	0	0	0	non_expr	non_expr
121955392637357_3	patient2	0	0	0.524327	0.866531	0.866531	0.866531	0.524327	0.524327	0	expr	multi_expr
125197064820979_3	patient2	0	0	0	0	0	0	0	0	0	non_expr	non_expr
125239726894323_3	patient2	0	0.288854	0.512699	1.10173	0.849973	0.695489	0.288854	1.61318	0	expr	multi_expr
126132127976732_3	patient2	0	0.450123	0.450123	0.995292	0	1.34613	0	0.450123	0	expr	multi_expr
126149024667357_3	patient2	0	0.275844	0.82003	0	0	0	0	0.275844	0	expr	multi_expr
126218818247964_3	patient2	0	0	0	1.14043	0	1.14043	0	0	0	expr	multi_expr
126680957344668_3	patient2	0	0	0	1.12879	0	1.64554	0	1.50107	0	expr	multi_expr
126681601226590_3	patient2	0.809959	0	0	0	0.809959	1.25151	0	1.7903	0	expr	multi_expr
126776238888669_3	patient2	0	0	0	0.893483	0	0	0	0	0	expr	MAGEA3
126776270798059_3	patient2	0	0	0	0.931875	0.268387	0.654178	0	1.40574	0	expr	multi_expr
129663562901726_3	patient2	0	0	0	1.17385	0.556643	1.17385	0	1.6526	0.221757	expr	multi_expr
130057579738974_3	patient2	0.355909	0	0	1.4861	0	0.996917	0	2.00312	0	expr	multi_expr
130134888892726_3	patient2	0	0	0	0.903174	0.798791	0.682229	0.218791	2.23167	0.398199	expr	multi_expr
130134934768995_3	patient2	0	0	0	1.12885	0.468594	0.640073	0	0.468594	0.261497	expr	multi_expr
130144714276085_3	patient2	0	0	0	1.1925	0.2836	1.08769	0	2.35224	0.2836	expr	multi_expr
130184146704174_3	patient2	0	0	0	0.955873	0.427648	0.427648	0.427648	1.66187	0	expr	multi_expr
130184147254174_3	patient2	0	0	0	0	0	0.823852	0	2.41895	0	expr	multi_expr
130693127919389_3	patient2	0	0	0	1.22678	0.337688	0.337688	0	2.15552	0	expr	multi_expr
130736333207972_3	patient2	0	0	0	1.18101	0.319384	0.561077	0	1.29032	0	expr	multi_expr
131089740778333_3	patient2	0.18281	0	0	1.10056	0.471101	0.589087	0	0.877176	0	expr	multi_expr
131089741010798_3	patient2	0	0	0	0.265782	0	0	0	0	0	expr	MAGEA3
131089759591790_3	patient2	0	0.312342	0.312342	0.741874	0.549996	0.741874	0	1.61599	0	expr	multi_expr
131097947196275_3	patient2	0	0	0	0	0	0	0	0	0	non_expr	non_expr
131217355098421_3	patient2	0	0	0	0.772276	0	0.772276	0	1.50276	0	expr	multi_expr
131234266761454_3	patient2	0	0	0	0.974759	0.312461	0.312461	0	2.84133	0	expr	multi_expr
133974616918837_3	patient2	0	0.117554	0.117554	1.28636	0.863805	1.09724	0.117554	0.484716	0.317892	expr	multi_expr
134472821009758_3	patient2	0	0	0	0.653056	0	0.378917	0	1.32554	0	expr	multi_expr
134472821037300_3	patient2	0	0	0	0.851459	0.369968	0.369968	0	1.52203	0.639417	expr	multi_expr
134472852203811_3	patient2	0	0.0660524	0.0660524	1.17968	0.186353	0.917178	0.128011	0.861054	0.293724	expr	multi_expr
134522359171486_3	patient2	0	0	0	0	0	0	0	1.06974	0	expr	CEACAM5
134522359933229_3	patient2	0	0	0	0.729924	0.729924	0.729924	0	0	0	expr	multi_expr
134530803119971_3	patient2	0	0	0	0.493674	0	0.493674	0	1.43309	0	expr	multi_expr
134531727907180_3	patient2	0	0	0	0.758773	0	0.449691	0	1.71247	0.758773	expr	multi_expr
134600595520949_3	patient2	0	0.180693	0	0.688253	0.466336	0.869757	0	1.27386	0.583438	expr	multi_expr
135064437279981_3	patient2	0	0	0.214118	0.729701	0.306126	0.888966	0	0.670429	0.214118	expr	multi_expr
156515966048163_3	patient2	0	0	0.255013	1.009	1.009	0.770993	0	2.48808	0	expr	multi_expr
156515966048493_3	patient2	0	0	0	0	0	0	0	2.14961	0	expr	CEACAM5
157071998924533_3	patient2	0	0	0	0	0	0	0	0	0	non_expr	non_expr
157486610496862_3	patient2	0	0.512565	0	0.512565	0	0.849782	0	1.46968	0	expr	multi_expr
157562564892388_3	patient2	0	0	0	1.15007	0	0.431527	0.73199	1.85568	0	expr	multi_expr
160903109983478_3	patient2	0	0	0	1.11375	0	0.519935	0	3.63293	0	expr	multi_expr
160990114232182_3	patient2	0	0	0	0.710031	0	1.00189	0	2.22705	0.29616	expr	multi_expr
161462663396075_3	patient2	0	0	1.50276	0	0	0	0	0	0	expr	EZH2
161478667261669_3	patient2	0	0	0	0.539781	0.539781	0.785143	0	2.55933	0.390072	expr	multi_expr
161548575292765_3	patient2	0	0	0	1.02774	0.41395	0.931512	0	1.7701	0.41395	expr	multi_expr
161864243111787_3	patient2	0	0	0	1.10795	0.265605	0.7961	0	2.2638	0.265605	expr	multi_expr
161883179936173_3	patient2	0	0	0	0	0	0	0	0	0	non_expr	non_expr
162078856955701_3	patient2	0	0	0	0.718314	0.233286	0.581226	0	1.98867	0	expr	multi_expr
164631978137843_3	patient2	0	0.313181	0.313181	1.27379	0	0.904653	0	0.743511	0	expr	multi_expr
164761064295667_3	patient2	0	0	0	0	0	0	0	0	0	non_expr	non_expr
164818777696563_3	patient2	0	0	0	0.746426	0	0.441298	0	0.441298	0	expr	multi_expr
165164910501149_3	patient2	0	0	0	1.17701	0	0	0	0	0	expr	MAGEA3
165164957223196_3	patient2	0	0	0.309208	0.644935	0.434064	0.895835	0	1.91656	0.166508	expr	multi_expr
165327897226462_3	patient2	0	0	0.180041	1.15371	0.464864	0.780973	0	1.74648	0.180041	expr	multi_expr
165739005693363_3	patient2	0	0	0.494734	1.07165	0.494734	0.672991	0	0	0.277655	expr	multi_expr
165741403200347_3	patient2	0	0	0	0	0	0	0	1.65068	0	expr	CEACAM5
165860307262260_3	patient2	0	0	0	0	0	0	0	0	0	non_expr	non_expr
169158170757980_3	patient2	0	0	0.10655	1.02924	0.371382	0.900829	0	2.85735	0.202833	expr	multi_expr
169158183373606_3	patient2	0	0	1.63143	0.972469	0.600063	0	0	1.45604	0	expr	multi_expr
169723777674661_3	patient2	0	0	0.905918	1.19186	0.68451	1.08708	0	1.5618	0.283373	expr	multi_expr
169793542875435_3	patient2	0	0	0	0	0	0	0	0	0	non_expr	non_expr
169794751387358_3	patient2	0	0.256195	0	1.28869	0	1.20478	0	2.24793	0	expr	multi_expr
170137186392884_3	patient2	0	0	0.539116	1.25297	0	0.728386	0	2.39816	0.305457	expr	multi_expr
170180373273396_3	patient2	0	0	0	0.907355	0	1.37511	0	0	0	expr	multi_expr
170181044092260_3	patient2	0	0.134657	0.359374	1.1046	0.134657	0.253314	0	1.86833	0.455256	expr	multi_expr
170258500307750_3	patient2	0	0	0	0	0	0	0	0	0	non_expr	non_expr
170877888645542_3	patient2	0	0	0	0	0	0	0	0	0	non_expr	non_expr
191026815428323_3	patient2	0	0	0	0.404899	0	0.404899	0	2.83161	0	expr	multi_expr
191215646984932_3	patient2	0	0	0	0	2.14894	0	0	0	0	expr	MAGEA12
191576424540443_3	patient2	0	0	0	0	0.758139	0	0	2.60101	0	expr	multi_expr
192101764721374_3	patient2	0	0	0	1.43753	0.495948	1.07369	0	1.70373	0	expr	multi_expr
192180120677227_3	patient2	0	0.755748	0	0.517318	0	0.755748	0	2.23603	0.372722	expr	multi_expr
192255444503477_3	patient2	0	0	0.233333	0.581324	0.581324	1.04367	0	1.89465	0	expr	multi_expr
192653687110941_3	patient2	0	0	0	1.50493	0	0	0	2.44335	0	expr	multi_expr
192678114245420_3	patient2	0	0	0	0.780791	0.332464	0	0	2.1847	0	expr	multi_expr
192745863264173_3	patient2	0	0	0.437988	0.242784	0.437988	0.60124	0	1.0728	0	expr	multi_expr
192747083778477_3	patient2	0.301165	0	0	0.877853	0.301165	0.719933	0	2.12586	0	expr	multi_expr
195426069727643_3	patient2	0	0	0	0.95628	0.277935	0.95628	0	1.57791	0.495184	expr	multi_expr
195546213463846_3	patient2	0	0.348107	0.12997	1.46581	0.926929	1.39958	0	0.980404	0	expr	multi_expr
195547374991085_3	patient2	0	0	0	0.774249	0.300614	0.96947	0.110554	2.57697	0.383618	expr	multi_expr
195606445255395_3	patient2	0	0.626759	0	0	0	0	0	1.28498	0	expr	multi_expr
195615872179446_3	patient2	0	0	0	0.994668	0.396631	0.900333	0	2.08675	0.217853	expr	multi_expr
195615872473334_3	patient2	0	0	0	0	0	2.34849	0	2.34849	0	expr	multi_expr
195623369758628_3	patient2	0	0.494984	0	0.955965	0.27781	0.824589	0.27781	2.95769	0	expr	multi_expr
195625772833691_3	patient2	0	1.48323	0	1.48323	0	0	0	2.41783	0	expr	multi_expr
195625785150174_3	patient2	0	0	0	0	0	0	0	0	0	non_expr	non_expr
[truncated: 1,444 more rows]
